# Supplementary material for: Modulating fast skeletal muscle contraction protects skeletal muscle in animal models of Duchenne muscular dystrophy
Source: J Clin Invest. 2023 May 15;133(10):e153837. doi: 10.1172/JCI153837 (PMC10178848; doi:10.1172/JCI153837)
Supplement: Supplemental data set 1 [file jci-133-153837-s035.xlsx]

## Sheet: KINOMEscan Profiling
Gene Name	EDG-5506 (% of control)
ABL1(E255K)-phosphorylated	83			Profiling performed with scanEDGE Kinase Panel, Kinomescan (Eurofins)
ABL1(T315I)-phosphorylated	94			Eurofins Discovery (eurofinsdiscoveryservices.com)
ABL1-nonphosphorylated	96			Data returned as percent binding of the listed kinase to an immobilized ligand in the presence of 20 uM EDG-5506
ABL1-phosphorylated	72			Lower numbers signify greater levels of inhibition
ACVR1B	91
ADCK3	93
AKT1	100
AKT2	93
ALK	95
AURKA	99
AURKB	82
AXL	92
BMPR2	99
BRAF	91
BRAF(V600E)	93
BTK	93
CDK11	95
CDK2	100
CDK3	100
CDK7	83
CDK9	96
CHEK1	100
CSF1R	100
CSNK1D	94
CSNK1G2	96
DCAMKL1	76
DYRK1B	100
EGFR	100
EGFR(L858R)	95
EPHA2	58
ERBB2	76
ERBB4	93
ERK1	100
FAK	100
FGFR2	84
FGFR3	96
FLT3	89
GSK3B	99
IGF1R	94
IKK-alpha	93
IKK-beta	94
INSR	96
JAK2(JH1domain-catalytic)	83
JAK3(JH1domain-catalytic)	100
JNK1	72
JNK2	96
JNK3	81
KIT	98
KIT(D816V)	87
KIT(V559D,T670I)	100
LKB1	86
MAP3K4	90
MAPKAPK2	100
MARK3	85
MEK1	78
MEK2	72
MET	55
MKNK1	85
MKNK2	92
MLK1	98
p38-alpha	100
p38-beta	54
PAK1	100
PAK2	98
PAK4	99
PCTK1	100
PDGFRA	100
PDGFRB	100
PDPK1	95
PIK3C2B	100
PIK3CA	100
PIK3CG	100
PIM1	97
PIM2	100
PIM3	99
PKAC-alpha	100
PLK1	100
PLK3	95
PLK4	90
PRKCE	81
RAF1	100
RET	52
RIOK2	80
ROCK2	89
RSK2(Kin.Dom.1-N-terminal)	90
SNARK	100
SRC	100
SRPK3	95
TGFBR1	100
TIE2	95
TRKA	98
TSSK1B	97
TYK2(JH1domain-catalytic)	87
ULK2	82
VEGFR2	77
YANK3	88
ZAP70	85

## Sheet: Eurofins
Gene	Assay Name	Max Response (%) (Agonist)	Max Response (%) (Antagonist)
ADORA2A	Calcium Flux	0	0		Profiled with SAFETYScan (Eurofins)
ADRA1A	Calcium Flux	2.19	18.54		Eurofins Discovery (eurofinsdiscoveryservices.com)
ADRA2A	cAMP	19.17	0.88		Values represent the response of the assay at 10 uM EDG-5506, measured as an agonist or antagonist. The assay does not return data for both modes for all targets
ADRB1	cAMP	2.02	9.68		Higher numbers signify greater levels of compound activity against the target
ADRB2	cAMP	0.97	20.75
AVPR1A	Calcium Flux	0	0
CCKAR	Calcium Flux	1.03	5.54
CHRM1	Calcium Flux	0.16	0
CHRM2	cAMP	21.52	0
CHRM3	Calcium Flux	2.48	2.14
CNR1	cAMP	14.75	3.38
CNR2	cAMP	27.49	0
DRD1	cAMP	3.04	14.34
DRD2S	cAMP	7.3	1.39
EDNRA	Calcium Flux	0	0
HRH1	Calcium Flux	0	25.18
HRH2	cAMP	0	15.02
HTR1A	cAMP	0	1.51
HTR1B	cAMP	0	4.17
HTR2A	Calcium Flux	3.31	0.4
HTR2B	Calcium Flux	5.88	2.49
OPRD1	cAMP	7.61	9.41
OPRK1	cAMP	9.76	0.05
OPRM1	cAMP	17.42	0.2
CAV1.2	Ion Channel	26.48
GABAA	Ion Channel	4.91	7.72
hERG	Ion Channel	13.11
HTR3A	Ion Channel	0.36	8.58
KvLQT1/minK	Ion Channel	0	18.62
nAChR(a4/b2)	Ion Channel	0	0
NAV1.5	Ion Channel		2.32
NMDAR (1A/2B)	Ion Channel	0	0
INSR	Binding		26.92
LCK	Binding		0
ROCK1	Binding		24.64
VEGFR2	Binding		18.09
AR	NHR Nuclear Translocation	0	0
GR	NHR Protein Interaction	0.41	33.57
AChE	Enzymatic		16.42
COX1	Enzymatic		4.78
COX2	Enzymatic		3.26
MAOA	Enzymatic		7.79
PDE3A	Enzymatic		0.91
PDE4D2	Enzymatic		7.16
DAT	Transporter		0
NET	Transporter		4.79
SERT	Transporter		6.08
