# Supplementary material for: Modulating fast skeletal muscle contraction protects skeletal muscle in animal models of Duchenne muscular dystrophy
Source: J Clin Invest. 2023 May 15;133(10):e153837. doi: 10.1172/JCI153837 (PMC10178848; doi:10.1172/JCI153837)
Supplement: Supplemental data set 2 [file jci-133-153837-s036.xlsx]

## Sheet: Assay Data - True Signal
Antibody Array Assay Results
EDG-5506 Profiling	Cell Signaling Phospho Antibody Array
Color Coding	Red = >2
	Green = <0.5
Protein List	Fold Change between Samples		Average Signal of Replicate Spots			CV of Replicate Spots			Data Normalized to Median Signal
	T/C		4000031743 (C)	4000031744 (T)		4000031743 (C)	4000031744 (T)		4000031743 (C)	4000031744 (T)
14-3-3 theta/tau (Phospho-Ser232)	1.00642		1100.67	1343		0.0434898	0.0740013		1.11141	1.11855
14-3-3 zeta/delta (Ab-232)	1.02548		6165.17	7665		0.088311	0.0659996		6.22535	6.38395
4E-BP1 (Ab-45)	0.884024		1123.83	1204.5		0.0455108	0.0439301		1.1348	1.00319
4E-BP1 (Phospho-Thr45)	0.737017		4423	3952.17		0.0429349	0.0324903		4.46617	3.29164
ACC1 (Ab-80)	0.9642		2961.83	3462.33		0.0684476	0.0528864		2.99074	2.88368
ACC1 (Phospho-Ser80)	0.920218		956.833	1067.5		0.0137744	0.0984942		0.966173	0.889089
Actin Pan(a/b/g) (Ab-55/53)	0.969709		1321.67	1553.83		0.186696	0.210417		1.33457	1.29414
AKT	0.959843		1170.83	1362.5		0.024086	0.0497028		1.18226	1.13479
AKT1 (Ab-308)	1.11006		1107.5	1490.5		0.0246397	0.0198617		1.11831	1.24139
AKT1S1 (Ab-246)	1.04063		3753.17	4735.17		0.0638686	0.0428903		3.7898	3.94378
AMPKbeta1 (Ab-182)	0.886284		1860.83	1999.5		0.157515	0.103064		1.879	1.66532
AMPKbeta1 (Phospho-Ser182)	0.799404		1146.67	1111.33		0.096835	0.318564		1.15786	0.925597
ASK1 (Ab-966)	0.988765		998.667	1197.17		0.018609	0.0223135		1.00841	0.997085
ATF2 (Ab-62/44)	2.53186		2775.5	8519.67		0.102919	0.290669		2.80259	7.09578
Bax	0.886613		1859.83	1999.17		0.0287272	0.064996		1.87799	1.66505
BAX (Phospho-Thr167)	0.784982		969.667	922.833		0.0497012	0.0993715		0.979132	0.768601
BCL-XL (Ab-47)	1.76864		4276.5	9170		0.0660179	0.154198		4.31824	7.63742
BCL-XL (Phospho-Ser62)	1.01575		2677.67	3297.5		0.0800279	0.0466167		2.7038	2.74639
Beclin-1	1.48739		1570.83	2832.67		0.0486794	0.0817216		1.58617	2.35924
Beta actin	0.82178		20715.7	20639.3		0.0119785	0.119195		20.9179	17.1899
BID (Ab-78)	1.22996		1323.67	1973.83		0.093643	0.119522		1.33659	1.64395
BLNK (Ab-96)	0.968832		1152.17	1353.33		0.136488	0.148898		1.16341	1.12715
BLNK (Phospho-Tyr96)	0.513519		1301.83	810.5		0.348707	0.0517408		1.31454	0.675042
B-RAF (Ab-598)	1.08898		3769.83	4977.17		0.068687	0.174738		3.80663	4.14534
B-RAF (Phospho-Ser446)	1.05292		1144.5	1461		0.144249	0.498445		1.15567	1.21682
BRCA1 (Ab-1524)	1.38984		1434.5	2417.17		0.0488593	0.0535914		1.4485	2.01319
c-Abl (Ab-412)	0.931815		1063.83	1201.83		0.0545073	0.0305773		1.07422	1.00097
Calmodulin (Ab-79/81)	1.02062		1262.33	1562		0.304904	1.23132		1.27465	1.30094
CaMK2A (Phospho-Thr286)	0.857262		978.833	1017.33		0.0144197	0.149831		0.988388	0.847307
CaMK2-beta/gamma/delta (Ab-287)	1.41694		1390.67	2389		0.0429465	0.0668977		1.40424	1.98973
CaMK2-beta/gamma/delta (Phospho-Thr287)	0.924435		1286.17	1441.5		0.0445553	0.164973		1.29872	1.20058
Caspase 8 (Phospho-Ser347)	1.08073		972.833	1274.67		0.119409	0.245604		0.982329	1.06163
Caspase 9 (Ab-196)	2.31249		7432.67	20838.5		0.0445579	0.0505456		7.50522	17.3558
Caspase 9 (Phospho-Ser196)	0.937434		3150.67	3580.83		0.0756758	0.0731562		3.18142	2.98237
Catalase (Ab-385)	1.33597		1438.83	2330.5		0.0714079	0.111517		1.45288	1.941
Catenin beta (Ab-37)	1.20767		1074.33	1573		0.0246636	0.0501688		1.08482	1.31011
Catenin beta (Phospho-Thr41/Ser45)	0.828272		1075.17	1079.67		0.0289762	0.0839011		1.08566	0.899223
CBL (Phospho-Tyr700)	0.88411		1465.33	1570.67		0.115634	0.0567525		1.47964	1.30816
CDC25C (Ab-216)	1.96881		3268.67	7802.17		0.101365	0.0550205		3.30057	6.4982
CDK1/CDC2 (Phospho-Tyr15)	0.834166		1059	1071		0.0451284	0.201677		1.06934	0.892004
Chk2 (Ab-68)	1.16635		5900.83	8344.17		0.0304381	0.0388195		5.95843	6.94961
Chk2 (Phospho-Thr68)	0.513499		1263.33	786.5		0.0285302	0.0345916		1.27566	0.655053
c-Jun (Ab-243)	1.03314		1121.17	1404.33		0.0563372	0.0361317		1.13211	1.16963
c-Jun (Phospho-Ser73)	0.906264		1073.5	1179.5		0.0482336	0.0735086		1.08398	0.982371
CREB (Ab-133)	0.712737		970.167	838.333		0.0243996	0.0253528		0.979636	0.698223
CREB (Phospho-Ser133)	0.741943		1079.83	971.333		0.0215025	0.0297005		1.09037	0.808995
CrkII (Ab-221)	1.59332		1174	2267.83		0.0365244	0.0497736		1.18546	1.88881
Cyclin D1 (Ab-286)	1.10399		2392.17	3201.83		0.0660545	0.025908		2.41552	2.66671
Cyclin D1 (Phospho-Thr286)	1.17943		2076.33	2969		0.229711	0.072342		2.0966	2.47279
Cyclin E1 (Ab-77)	1.24143		9113.83	13717.2		0.0668667	0.0385096		9.20279	11.4246
Cyclin E1 (Phospho-Thr77)	1.01665		1532.17	1888.5		0.343485	0.210119		1.54712	1.57288
DARPP-32 (Ab-34)	1.01159		1810.67	2220.67		0.0566431	0.0664298		1.82834	1.84953
DARPP-32 (Phospho-Thr34)	0.909182		1008.67	1111.83		0.0215525	0.119708		1.01851	0.926013
EEF2 (Ab-56)	0.842856		2713.33	2772.67		0.134523	0.261186		2.73982	2.30927
EEF2 (Phospho-Thr56)	1.11627		1176.83	1592.67		0.152282	0.0885921		1.18832	1.32649
eEF2K (Ab-366)	2.10371		1206.17	3076.33		0.0379499	0.195013		1.21794	2.56219
EGFR (Ab-1172)	0.86192		1133.83	1184.83		0.013725	0.0574839		1.1449	0.986813
eIF2A (Ab-51)	0.857592		1875	1949.5		0.0328937	0.109952		1.8933	1.62368
Elk1 (Ab-389)	1.22446		1200.5	1782.17		0.10353	0.124181		1.21222	1.48431
eNOS (Ab-1179)	0.921939		1289.5	1441.33		0.162591	0.166349		1.30209	1.20044
FADD (Phospho-Ser194)	1.52948		1359.17	2520.33		0.0618513	0.170476		1.37243	2.09911
FAK (Ab-910)	1.76257		6634.33	14177		0.0644976	0.15766		6.69909	11.8076
FAK (Phospho-Ser910)	1.08774		1475.5	1945.83		0.0553447	0.0470594		1.4899	1.62063
FGFR1 (Phospho-Tyr654)	1.34617		1789.33	2920.33		0.0692032	0.128433		1.8068	2.43226
FKHRL1/FOXO3A (Ab-253)	1.7409		949	2003		0.0255184	0.11432		0.958263	1.66824
FOXO1/3/4-pan (Ab-24/32)	1.40493		1020.17	1737.67		0.0649172	0.0372829		1.03012	1.44725
Gab1 (Ab-627)	1.06169		958.167	1233.33		0.0913997	0.0433953		0.967519	1.02721
Gab2 (Phospho-Tyr643)	1.59043		2714.33	5233.83		0.0680658	0.0576019		2.74083	4.35911
GAPDH	0.753371		1393	1272.33		0.042746	0.0245095		1.4066	1.05969
GRK2 (Ab-29)	1.91924		2094.67	4874		0.0935669	0.0534794		2.11511	4.05941
GRK2 (Phospho-Ser29)	1.25694		1192.33	1817		0.0507185	0.093915		1.20397	1.51333
GSK3 alpha/beta (Phospho-Tyr216/279)	0.971896		1037.5	1222.5		0.109031	0.0458724		1.04763	1.01818
GSK3 beta	1.11824		1190	1613.33		0.207832	0.110242		1.20162	1.3437
HDAC1 (Ab-421)	0.789988		12254.5	11737		0.373264	1.33948		12.3741	9.7754
HDAC1 (Phospho-Ser421)	1.24512		1220	1841.67		0.0334812	0.066952		1.23191	1.53387
HDAC2 (Ab-394)	1.03206		1026.17	1284		0.0987006	0.0708187		1.03618	1.06941
HDAC2 (Phospho-Ser394)	0.899591		1592.17	1736.5		0.207969	0.206025		1.60771	1.44628
HER2 (Ab-1221/1222)	1.18913		1369	1973.67		0.0522004	0.011248		1.38236	1.64381
HSP27 (Ab-82)	0.823278		1159	1156.83		0.0198077	0.0548688		1.17031	0.963493
HSP90B (Phospho-Ser226)	0.996362		2081.17	2514		0.310923	0.314546		2.10148	2.09384
IkB-alpha (Phospho-Ser32/36)	1.11108		7804.67	10513.3		0.162014	0.406733		7.88085	8.75625
IkB-epsilon (Ab-22)	1.29579		4409.83	6927.83		0.0598759	0.0299789		4.45288	5.76999
IKK alpha/beta (Ab-180/181)	0.905476		956.167	1049.67		0.320576	0.269528		0.9655	0.874237
IKK-beta (Ab-199)	1.61634		1948.5	3818.33		0.0219229	0.0258713		1.96752	3.18018
IKK-beta (Phospho-Tyr188)	1.01303		1084.67	1332.17		0.116128	0.127494		1.09525	1.10952
IKK-beta (Phospho-Tyr199)	0.837		1343	1362.83		0.120203	0.135756		1.35611	1.13506
IKK-gamma (Ab-31)	0.96347		2599.67	3036.67		0.0945128	0.0642839		2.62504	2.52915
IKK-gamma (Phospho-Ser31)	0.982987		983	1171.5		0.199615	0.187228		0.992595	0.975708
IL-10R-alpha (Ab-496)	1.29841		1101	1733.17		0.0503269	0.069608		1.11175	1.4435
IL-10R-alpha (Phospho-Tyr496)	0.845778		1475.83	1513.33		0.372028	0.228326		1.49024	1.26041
IL-4R/CD124 (Ab-497)	0.933786		934.833	1058.33		0.387406	0.319234		0.943958	0.881455
IL-4R/CD124 (Phospho-Tyr497)	0.931536		1431.17	1616.33		0.810312	0.231463		1.44514	1.3462
Integrin beta-3 (Ab-773)	1.08276		943.333	1238.33		0.0424855	0.0401508		0.952541	1.03137
Integrin beta-3 (Phospho-Tyr773)	0.927454		953.667	1072.33		0.0219935	0.030074		0.962975	0.893115
Interferon-alpha/beta receptor alpha chain (Ab-466)	0.901679		1545.33	1689.33		0.0635211	0.0473853		1.56042	1.407
IRS-1 (Ab-312)	1.0319		1105.33	1382.83		0.0517718	0.0455043		1.11612	1.15172
JAK2 (Ab-1007)	1.35607		1215.17	1997.83		0.0245924	0.0280452		1.22703	1.66394
JunB (Phospho-Ser259)	0.791491		1130.17	1084.5		0.0551468	0.0596738		1.1412	0.903248
Lamin A/C (Ab-392)	1.83543		3941.5	8770.83		0.0656582	0.172788		3.97997	7.30497
Lamin A/C (Phospho-Ser392)	0.801119		997.667	969		0.269023	0.725104		1.0074	0.807052
LCK (Ab-393)	1.6685		2238.17	4527.5		0.0621816	0.0770534		2.26001	3.77082
LKB1 (Ab-334)	0.94349		1638	1873.67		0.115896	0.205942		1.65399	1.56052
LYN (Ab-507)	0.580838		17132.7	12064.8		0.92925	0.443786		17.2999	10.0484
LYN (Phospho-Tyr507)	1.05675		1088.83	1395		0.170921	0.209771		1.09946	1.16185
MDM2 (Ab-166)	1.49374		9607	17398.2		0.0687595	0.136712		9.70077	14.4904
MEK1 (Ab-291)	0.771087		1744.83	1631.17		0.0380299	0.0675786		1.76186	1.35855
MEK1 (Phospho-Ser217)	0.624049		1043.5	789.5		0.00663784	0.0309874		1.05369	0.657551
MITF (Ab-73)	1.38201		1404.83	2353.83		0.0307306	0.062636		1.41855	1.96044
MKK4/SEK1 (Ab-80)	1.1003		1428.67	1905.83		0.0268457	0.0325323		1.44261	1.58731
MSK1 (Ab-360)	0.691454		7642.17	6406.5		0.107386	0.0586321		7.71676	5.33579
Myc (Ab-58)	1.08659		1172.67	1544.83		0.0888378	0.0469503		1.18411	1.28665
NFkB-p100/p52 (Ab-865)	0.759577		5790.17	5332.17		0.0391736	0.024633		5.84668	4.441
NFkB-p100/p52 (Phospho-Ser865)	0.880383		1274.17	1360		0.131875	0.107042		1.2866	1.1327
NFkB-p105/p50 (Ab-927)	0.845225		6016	6164.83		0.0698343	0.071421		6.07472	5.13451
NFkB-p65 (Ab-529)	1.13657		971	1338		0.0188309	0.0236714		0.980478	1.11438
NFkB-p65 (Phospho-Ser311)	0.998231		953.667	1154.17		0.193472	0.223204		0.962975	0.961272
NFkB-p65 (Phospho-Ser529)	0.82482		65535	65535		0	0		66.1747	54.5822
P38 MAPK (Ab-182)	1.69872		4895.5	10082.3		0.045403	0.0303053		4.94329	8.39728
P38 MAPK (Phospho-Thr180/Tyr182)	0.351753		5605.83	2390.67		0.149349	0.062027		5.66055	1.99112
p44/42 MAP Kinase (Phospho-Tyr204)	0.880687		969.5	1035.17		0.0282021	0.105089		0.978963	0.86216
p53 (Ab-315)	1.68635		4785.5	9784		0.509346	0.426501		4.83221	8.14881
p53 (Phospho-Ser15)	0.201481		7791.83	1903.33		0.211918	0.337727		7.86789	1.58523
P70S6K (Ab-229)	1.33438		1379.67	2232		0.0726631	0.0886554		1.39313	1.85897
P70S6K (Phospho-Ser424)	1.00008		964	1168.83		0.0153308	0.0761589		0.97341	0.973487
P90RSK (Ab-359/363)	1.06378		9911	12782.3		0.036332	0.0540299		10.0077	10.646
P90RSK (Phospho-Thr359/Ser363)	0.948006		1448.5	1664.83		0.160202	0.0594057		1.46264	1.38659
PDK1 (Ab-241)	1.24479		6819.67	10292		0.0637815	0.109934		6.88623	8.5719
PDK1 (Phospho-Ser241)	1.13745		1477	2036.83		0.0408629	0.22224		1.49142	1.69642
PLCG1 (Phospho-Tyr783)	2.24672		3297	8980.67		0.057546	0.116188		3.32918	7.47973
PLK1 (Ab-210)	1.49106		1843.83	3333.17		0.0162746	0.131482		1.86183	2.7761
PLK1 (Phospho-Thr210)	0.595997		1013.5	732.333		0.0208472	0.0310072		1.02339	0.609939
PP1 alpha (Ab-320)	1.14807		1149.5	1600		0.0723815	0.0801151		1.16072	1.33259
PP2A-alpha (Ab-307)	1.22581		1878	2791		0.0283599	0.144575		1.89633	2.32454
PP2A-alpha (Phospho-Tyr307)	0.930283		1033.67	1165.83		0.0426556	0.0420292		1.04376	0.970988
PPAR-gamma (Ab-112)	1.48795		3882.17	7003.33		0.0447919	0.0158373		3.92006	5.83287
PPAR-gamma (Phospho-Ser112)	1.25748		970.667	1479.83		0.348565	0.162737		0.980141	1.23251
PTEN (Ab-380)	1.12664		3832.33	5234.67		0.0619712	0.13182		3.86974	4.3598
Raf1 (Ab-43)	0.900126		1739.67	1898.5		0.0707609	0.195575		1.75665	1.5812
Rb (Ab-807)	2.11303		1178.33	3018.67		0.0368606	0.0637283		1.18984	2.51416
Rb (Phospho-Ser807)	0.914693		1076.83	1194.17		0.0332358	0.0251733		1.08734	0.994586
RelB (Phospho-Ser552)	0.76064		3482.83	3211.83		0.0388911	0.0237655		3.51683	2.67504
SAPK/JNK (Phospho-Tyr185)	0.842211		1019.67	1041.17		0.0410952	0.167542		1.02962	0.867157
Shc (Ab-349)	0.617062		1969.83	1473.67		0.32132	0.0926675		1.98906	1.22737
SHP-2 (Phospho-Tyr542)	0.906575		1153.5	1267.83		0.0887041	0.0620946		1.16476	1.05594
Smad1 (Ab-465)	0.818796		935.667	928.833		0.398074	1.2672		0.9448	0.773598
Smad1 (Phospho-Ser187)	1.60288		1058.33	2056.67		0.341226	0.0424706		1.06866	1.71294
Smad2 (Ab-255)	2.57342		1297.5	4048.17		0.0515544	0.225094		1.31016	3.3716
Smad2 (Phospho-Ser467)	0.996586		1046.83	1264.83		0.0535904	0.069756		1.05705	1.05344
Smad2/3 (Phospho-Thr8)	1.24866		1677.17	2539		0.0434457	0.0237053		1.69354	2.11466
Smad3 (Ab-425)	0.518443		2333.67	1466.83		0.0755895	0.0271946		2.35645	1.22168
Smad3 (Phospho-Ser213)	1.26049		1229.33	1878.67		0.109504	0.0838257		1.24133	1.56469
Src (Ab-418)	1.70156		8951.17	18465.8		0.029176	0.148698		9.03854	15.3797
Src (Phospho-Tyr418)	0.771824		11613.3	10867.2		0.204764	0.0805932		11.7267	9.05094
SRF (Ab-99)	1.9674		1541	3675.67		0.0585887	0.050712		1.55604	3.06135
STAT3 (Ab-705)	1.05301		1014.5	1295.17		0.0395903	0.0697839		1.0244	1.07871
STAT3 (Phospho-Tyr705)	0.91831		969	1078.83		0.118824	0.0926381		0.978458	0.898529
STAT4 (Phospho-Tyr693)	1.03985		41658.2	52518.7		0.0934229	0.134385		42.0648	43.7413
STAT5A (Ab-780)	0.862142		43433.8	45399.2		0.0554189	0.109097		43.8578	37.8116
STAT6 (Ab-645)	1.12328		6960.17	9478.67		0.0712678	0.0507537		7.02811	7.8945
STAT6 (Phospho-Thr645)	0.893312		1037.67	1123.83		0.0604249	0.0520733		1.0478	0.936008
SYK (Ab-525)	0.992546		3115.33	3748.83		0.0564479	0.0189322		3.14574	3.12229
SYK (Phospho-Tyr348)	0.912258		1128.83	1248.5		0.0721492	0.190009		1.13985	1.03984
Tau (Ab-235)	1.98478		6945.33	16712.7		0.0884454	0.0695222		7.01313	13.9195
Tau (Phospho-Ser396)	0.896205		972.5	1056.67		0.0288824	0.0506794		0.981993	0.880067
TGFBR2 (Ab-250)	0.901972		6141.83	6716.33		0.203253	0.186431		6.20178	5.59384
Trk B (Ab-515)	1.5346		1717.17	3194.83		0.141637	0.0522521		1.73393	2.66088
Tubulin-b	1.09384		1137.5	1508.5		0.0121335	0.0595916		1.1486	1.25639
VASP (Ab-157)	1.25925		1544.83	2358.5		0.0296045	0.0512192		1.55991	1.96433
VEGFR2 (Ab-1214)	1.06627		10481.8	13550.2		0.0395851	0.0180847		10.5841	11.2855
VEGFR2 (Phospho-Tyr1175)	0.840415		1031.33	1050.83		0.0298258	0.0423788		1.0414	0.875208
Zap-70 (Ab-319)	1.11597		1402.33	1897.33		0.0408654	0.00887682		1.41602	1.58023
Zap-70 (Phospho-Tyr319)	1.04301		1189.5	1504.17		0.0768076	0.0704318		1.20111	1.25278

## Sheet: Phospho Proteins - True Signal
Antibody Array Assay Results
EDG-5506 Profiling	Cell Signaling Phospho Antibody Array
Color Coding	Red = >2
	Green = <0.5
Protein List	Fold Change between Samples		Average Signal of Replicate Spots			CV of Replicate Spots			Data Normalized to Median Signal
	T/C		4000031743 (C)	4000031744 (T)		4000031743 (C)	4000031744 (T)		4000031743 (C)	4000031744 (T)
14-3-3 theta/tau (Phospho-Ser232)	1.22017		1100.67	1343		0.0434898	0.0740013		1.11141	1.11855
4E-BP1 (Phospho-Thr45)	0.893549		4423	3952.17		0.0429349	0.0324903		4.46617	3.29164
ACC1 (Phospho-Ser80)	1.11566		956.833	1067.5		0.0137744	0.0984942		0.966173	0.889089
AMPKbeta1 (Phospho-Ser182)	0.969186		1146.67	1111.33		0.096835	0.318564		1.15786	0.925597
BAX (Phospho-Thr167)	0.951702		969.667	922.833		0.0497012	0.0993715		0.979132	0.768601
BCL-XL (Phospho-Ser62)	1.23148		2677.67	3297.5		0.0800279	0.0466167		2.7038	2.74639
BLNK (Phospho-Tyr96)	0.622584		1301.83	810.5		0.348707	0.0517408		1.31454	0.675042
B-RAF (Phospho-Ser446)	1.05292		1144.5	1461		0.144249	0.498445		1.15567	1.21682
CaMK2A (Phospho-Thr286)	0.857262		978.833	1017.33		0.0144197	0.149831		0.988388	0.847307
CaMK2-beta/gamma/delta (Phospho-Thr287)	0.924435		1286.17	1441.5		0.0445553	0.164973		1.29872	1.20058
Caspase 8 (Phospho-Ser347)	1.08073		972.833	1274.67		0.119409	0.245604		0.982329	1.06163
Caspase 9 (Phospho-Ser196)	0.937434		3150.67	3580.83		0.0756758	0.0731562		3.18142	2.98237
Catenin beta (Phospho-Thr41/Ser45)	0.828272		1075.17	1079.67		0.0289762	0.0839011		1.08566	0.899223
CBL (Phospho-Tyr700)	0.88411		1465.33	1570.67		0.115634	0.0567525		1.47964	1.30816
CDK1/CDC2 (Phospho-Tyr15)	0.834166		1059	1071		0.0451284	0.201677		1.06934	0.892004
Chk2 (Phospho-Thr68)	0.513499		1263.33	786.5		0.0285302	0.0345916		1.27566	0.655053
c-Jun (Phospho-Ser73)	0.906264		1073.5	1179.5		0.0482336	0.0735086		1.08398	0.982371
CREB (Phospho-Ser133)	0.741943		1079.83	971.333		0.0215025	0.0297005		1.09037	0.808995
Cyclin D1 (Phospho-Thr286)	1.17943		2076.33	2969		0.229711	0.072342		2.0966	2.47279
Cyclin E1 (Phospho-Thr77)	1.01665		1532.17	1888.5		0.343485	0.210119		1.54712	1.57288
DARPP-32 (Phospho-Thr34)	0.909182		1008.67	1111.83		0.0215525	0.119708		1.01851	0.926013
EEF2 (Phospho-Thr56)	1.11627		1176.83	1592.67		0.152282	0.0885921		1.18832	1.32649
FADD (Phospho-Ser194)	1.52948		1359.17	2520.33		0.0618513	0.170476		1.37243	2.09911
FAK (Phospho-Ser910)	1.08774		1475.5	1945.83		0.0553447	0.0470594		1.4899	1.62063
FGFR1 (Phospho-Tyr654)	1.34617		1789.33	2920.33		0.0692032	0.128433		1.8068	2.43226
Gab2 (Phospho-Tyr643)	1.59043		2714.33	5233.83		0.0680658	0.0576019		2.74083	4.35911
GRK2 (Phospho-Ser29)	1.25694		1192.33	1817		0.0507185	0.093915		1.20397	1.51333
GSK3 alpha/beta (Phospho-Tyr216/279)	0.971896		1037.5	1222.5		0.109031	0.0458724		1.04763	1.01818
HDAC1 (Phospho-Ser421)	1.24512		1220	1841.67		0.0334812	0.066952		1.23191	1.53387
HDAC2 (Phospho-Ser394)	0.899591		1592.17	1736.5		0.207969	0.206025		1.60771	1.44628
HSP90B (Phospho-Ser226)	0.996362		2081.17	2514		0.310923	0.314546		2.10148	2.09384
IkB-alpha (Phospho-Ser32/36)	1.11108		7804.67	10513.3		0.162014	0.406733		7.88085	8.75625
IKK-beta (Phospho-Tyr188)	1.01303		1084.67	1332.17		0.116128	0.127494		1.09525	1.10952
IKK-beta (Phospho-Tyr199)	0.837		1343	1362.83		0.120203	0.135756		1.35611	1.13506
IKK-gamma (Phospho-Ser31)	0.982987		983	1171.5		0.199615	0.187228		0.992595	0.975708
IL-10R-alpha (Phospho-Tyr496)	0.845778		1475.83	1513.33		0.372028	0.228326		1.49024	1.26041
IL-4R/CD124 (Phospho-Tyr497)	0.931536		1431.17	1616.33		0.810312	0.231463		1.44514	1.3462
Integrin beta-3 (Phospho-Tyr773)	0.927454		953.667	1072.33		0.0219935	0.030074		0.962975	0.893115
JunB (Phospho-Ser259)	0.791491		1130.17	1084.5		0.0551468	0.0596738		1.1412	0.903248
Lamin A/C (Phospho-Ser392)	0.801119		997.667	969		0.269023	0.725104		1.0074	0.807052
LYN (Phospho-Tyr507)	1.05675		1088.83	1395		0.170921	0.209771		1.09946	1.16185
MEK1 (Phospho-Ser217)	0.624049		1043.5	789.5		0.00663784	0.0309874		1.05369	0.657551
NFkB-p100/p52 (Phospho-Ser865)	0.880383		1274.17	1360		0.131875	0.107042		1.2866	1.1327
NFkB-p65 (Phospho-Ser311)	0.998231		953.667	1154.17		0.193472	0.223204		0.962975	0.961272
NFkB-p65 (Phospho-Ser529)	0.82482		65535	65535		0	0		66.1747	54.5822
P38 MAPK (Phospho-Thr180/Tyr182)	0.351753		5605.83	2390.67		0.149349	0.062027		5.66055	1.99112
p44/42 MAP Kinase (Phospho-Tyr204)	0.880687		969.5	1035.17		0.0282021	0.105089		0.978963	0.86216
p53 (Phospho-Ser15)	0.201481		7791.83	1903.33		0.211918	0.337727		7.86789	1.58523
P70S6K (Phospho-Ser424)	1.00008		964	1168.83		0.0153308	0.0761589		0.97341	0.973487
P90RSK (Phospho-Thr359/Ser363)	0.948006		1448.5	1664.83		0.160202	0.0594057		1.46264	1.38659
PDK1 (Phospho-Ser241)	1.13745		1477	2036.83		0.0408629	0.22224		1.49142	1.69642
PLCG1 (Phospho-Tyr783)	2.24672		3297	8980.67		0.057546	0.116188		3.32918	7.47973
PLK1 (Phospho-Thr210)	0.595997		1013.5	732.333		0.0208472	0.0310072		1.02339	0.609939
PP2A-alpha (Phospho-Tyr307)	0.930283		1033.67	1165.83		0.0426556	0.0420292		1.04376	0.970988
PPAR-gamma (Phospho-Ser112)	1.25748		970.667	1479.83		0.348565	0.162737		0.980141	1.23251
Rb (Phospho-Ser807)	0.914693		1076.83	1194.17		0.0332358	0.0251733		1.08734	0.994586
RelB (Phospho-Ser552)	0.76064		3482.83	3211.83		0.0388911	0.0237655		3.51683	2.67504
SAPK/JNK (Phospho-Tyr185)	0.842211		1019.67	1041.17		0.0410952	0.167542		1.02962	0.867157
SHP-2 (Phospho-Tyr542)	0.906575		1153.5	1267.83		0.0887041	0.0620946		1.16476	1.05594
Smad1 (Phospho-Ser187)	1.60288		1058.33	2056.67		0.341226	0.0424706		1.06866	1.71294
Smad2 (Phospho-Ser467)	0.996586		1046.83	1264.83		0.0535904	0.069756		1.05705	1.05344
Smad2/3 (Phospho-Thr8)	1.24866		1677.17	2539		0.0434457	0.0237053		1.69354	2.11466
Smad3 (Phospho-Ser213)	1.26049		1229.33	1878.67		0.109504	0.0838257		1.24133	1.56469
Src (Phospho-Tyr418)	0.771824		11613.3	10867.2		0.204764	0.0805932		11.7267	9.05094
STAT3 (Phospho-Tyr705)	0.91831		969	1078.83		0.118824	0.0926381		0.978458	0.898529
STAT4 (Phospho-Tyr693)	1.03985		41658.2	52518.7		0.0934229	0.134385		42.0648	43.7413
STAT6 (Phospho-Thr645)	0.893312		1037.67	1123.83		0.0604249	0.0520733		1.0478	0.936008
SYK (Phospho-Tyr348)	0.912258		1128.83	1248.5		0.0721492	0.190009		1.13985	1.03984
Tau (Phospho-Ser396)	0.896205		972.5	1056.67		0.0288824	0.0506794		0.981993	0.880067
VEGFR2 (Phospho-Tyr1175)	0.840415		1031.33	1050.83		0.0298258	0.0423788		1.0414	0.875208
Zap-70 (Phospho-Tyr319)	1.04301		1189.5	1504.17		0.0768076	0.0704318		1.20111	1.25278

## Sheet: Ratios - True Signal
Antibody Array Assay Results		Assay Data
EDG-5506 Profiling	Cell Signaling Phospho Antibody Array
Color Coding	Red = >2
	Green = <0.5
Phospho-Protein	Total Protein List	Ratio
		(T/C)
14-3-3 theta/tau (Phospho-Ser232)	14-3-3 zeta/delta (Ab-232)	0.981415
4E-BP1 (Phospho-Thr45)	4E-BP1 (Ab-45)	0.833707
Abl1 (Phospho-Thr754/735)	Abl1 (Ab-754/735)	1.12408
ACC1 (Phospho-Ser80)	ACC1 (Ab-80)	0.954384
Actin Pan(a/b/g) (Phospho-Tyr55/53)	Actin Pan(a/b/g) (Ab-55/53)	0.964236
AKT1 (Phospho-Ser473)	AKT1 (Ab-308)	0.857461
AKT1S1 (Phospho-Thr246)	AKT1S1 (Ab-246)	1.15953
AMPKbeta1 (Phospho-Ser182)	AMPKbeta1 (Ab-182)	0.901972
ASK1 (Phospho-Ser966)	ASK1 (Ab-966)	0.798999
ATF2 (Phospho-Ser62/44)	ATF2 (Ab-62/44)	0.385636
BAX (Phospho-Thr167)	Bax	0.885372
BCL-XL (Phospho-Ser62)	BCL-XL (Ab-47)	0.574311
BID (Phospho-Ser78)	BID (Ab-78)	0.766142
BLNK (Phospho-Tyr96)	BLNK (Ab-96)	0.530039
B-RAF (Phospho-Ser446)	B-RAF (Ab-598)	0.966884
BRCA1 (Phospho-Ser1423)	BRCA1 (Ab-1524)	0.774905
CaMK2A (Phospho-Thr286)	CaMK2A (Ab-286)	0.848037
CaMK2-beta/gamma/delta (Phospho-Thr287)	CaMK2-beta/gamma/delta (Ab-287)	0.652416
Caspase 1 (Phospho-Ser376)	Caspase 1 (Ab-376)	0.660487
Caspase 8 (Phospho-Ser347)	Caspase 8 (Ab-347)	1.05127
Caspase 9 (Phospho-Ser196)	Caspase 9 (Ab-196)	0.405378
Catalase (Phospho-Tyr385)	Catalase (Ab-385)	0.742218
Catenin beta (Phospho-Thr41/Ser45)	Catenin beta (Ab-37)	0.685842
CDC25C (Phospho-Ser216)	CDC25C (Ab-216)	0.432325
CDK1/CDC2 (Phospho-Tyr15)	CDK1/CDC2 (Ab-15)	0.75566
Chk1 (Phospho-Ser286)	Chk1 (Ab-286)	0.761454
Chk2 (Phospho-Thr68)	Chk2 (Ab-68)	0.440262
c-Jun (Phospho-Ser73)	c-Jun (Ab-243)	0.877194
CREB (Phospho-Ser133)	CREB (Ab-133)	1.04098
CrkII (Phospho-Tyr221)	CrkII (Ab-221)	0.716154
Cyclin D1 (Phospho-Thr286)	Cyclin D1 (Ab-286)	1.06833
Cyclin E1 (Phospho-Thr77)	Cyclin E1 (Ab-77)	0.818932
DARPP-32 (Phospho-Thr34)	DARPP-32 (Ab-34)	0.898767
EEF2 (Phospho-Thr56)	EEF2 (Ab-56)	1.32439
eEF2K (Phospho-Ser366)	eEF2K (Ab-366)	0.551671
EGFR (Phospho-Tyr1172)	EGFR (Ab-1172)	0.948449
EGFR (Phospho-Tyr869)	EGFR (Ab-1172)	1.31396
eIF2A (Phospho-Ser51)	eIF2A (Ab-51)	1.08177
Elk1 (Phospho-Ser383)	Elk1 (Ab-389)	0.808309
eNOS (Phospho-Ser615)	eNOS (Ab-1179)	1.21497
FAK (Phospho-Ser910)	FAK (Ab-910)	0.617134
FGFR1 (Phospho-Tyr654)	FGFR1 (Ab-766)	1.2323
FKHRL1/FOXO3A (Phospho-Ser253)	FKHRL1/FOXO3A (Ab-253)	0.509174
FOXO1/3/4-pan (Phospho-Thr24/32)	FOXO1/3/4-pan (Ab-24/32)	0.841151
GRK2 (Phospho-Ser29)	GRK2 (Ab-29)	0.654918
GSK3 beta (Phospho-Ser9)	GSK3 beta	0.683685
HDAC1 (Phospho-Ser421)	HDAC1 (Ab-421)	1.57612
HDAC2 (Phospho-Ser394)	HDAC2 (Ab-394)	0.871644
HER2 (Phospho-Tyr1221/Tyr1222)	HER2 (Ab-1221/1222)	0.728865
HER2 (Phospho-Tyr1248)	HER2 (Ab-1221/1222)	0.985842
HSP27 (Phospho-Ser82)	HSP27 (Ab-82)	1.17653
HSP90B (Phospho-Ser226)	HSP90B (Ab-254)	0.95212
IkB-alpha (Phospho-Ser32/36)	IkB-alpha (Ab-32/36)	1.25799
IkB-epsilon (Phospho-Ser22)	IkB-epsilon (Ab-22)	0.980043
IKK alpha/beta (Phospho-Ser180/181)	IKK alpha/beta (Ab-180/181)	0.940651
IKK-beta (Phospho-Tyr188)	IKK-beta (Ab-199)	0.626742
IKK-beta (Phospho-Tyr199)	IKK-beta (Ab-199)	0.826237
IKK-gamma (Phospho-Ser31)	IKK-gamma (Ab-31)	1.02026
IL-10R-alpha (Phospho-Tyr496)	IL-10R-alpha (Ab-496)	0.651395
IL-4R/CD124 (Phospho-Tyr497)	IL-4R/CD124 (Ab-497)	0.997591
Integrin beta-3 (Phospho-Tyr773)	Integrin beta-3 (Ab-773)	0.856566
Interferon-gamma receptor alpha (Phospho-Tyr457)	Interferon-alpha/beta receptor alpha chain (Ab-466)	0.992012
IRS-1 (Phospho-Ser312)	IRS-1 (Ab-312)	0.930472
JAK2 (Phospho-Tyr221)	JAK2 (Ab-1007)	0.584877
JunB (Phospho-Ser259)	JunB (Ab-259)	0.778293
Lamin A/C (Phospho-Ser392)	Lamin A/C (Ab-392)	0.436475
LKB1 (Phospho-Thr189)	LKB1 (Ab-334)	1.09881
LYN (Phospho-Tyr507)	LYN (Ab-507)	1.81935
MDM2 (Phospho-Ser166)	MDM2 (Ab-166)	0.719531
MEK1 (Phospho-Ser217)	MEK1 (Ab-291)	0.809311
MEK1 (Phospho-Ser221)	MEK1 (Ab-291)	1.48068
MITF (Phospho-Ser73)	MITF (Ab-73)	0.806489
MSK1 (Phospho-Ser376)	MSK1 (Ab-360)	1.21035
mTOR (Phospho-Ser2481)	mTOR (Ab-2481)	1.12517
Myc (Phospho-Ser62)	Myc (Ab-58)	0.942288
NFkB-p100/p52 (Phospho-Ser865)	NFkB-p100/p52 (Ab-865)	1.15904
NFkB-p105/p50 (Phospho-Ser337)	NFkB-p105/p50 (Ab-927)	1.21925
NFkB-p65 (Phospho-Ser311)	NFkB-p65 (Ab-529)	0.878284
NFkB-p65 (Phospho-Ser529)	NFkB-p65 (Ab-529)	0.826282
P38 MAPK (Phospho-Thr180/Tyr182)	P38 MAPK (Ab-182)	0.207069
p44/42 MAP Kinase (Phospho-Tyr204)	p44/42 MAP Kinase (Ab-202)	0.937878
p53 (Phospho-Ser15)	p53 (Ab-315)	0.119477
p53 (Phospho-Ser315)	p53 (Ab-315)	0.641035
p53 (Phospho-Ser9)	p53 (Ab-315)	0.801235
P70S6K (Phospho-Ser424)	P70S6K (Ab-229)	0.749472
P70S6K (Phospho-Thr421)	P70S6K (Ab-229)	1.05526
P73 (Phospho-Tyr99)	P73 (Ab-99)	1.0107
P90RSK (Phospho-Thr359/Ser363)	P90RSK (Ab-359/363)	0.891168
PDK1 (Phospho-Ser241)	PDK1 (Ab-241)	0.913773
PLCG1 (Phospho-Tyr783)	PLCG1 (Ab-783)	1.90196
PLK1 (Phospho-Thr210)	PLK1 (Ab-210)	0.399714
PP1 alpha (Phospho-Thr320)	PP1 alpha (Ab-320)	0.867017
PP2A-alpha (Phospho-Tyr307)	PP2A-alpha (Ab-307)	0.758913
PPAR-gamma (Phospho-Ser112)	PPAR-gamma (Ab-112)	0.845108
PTEN (Phospho-Ser380/Thr382/Thr383)	PTEN (Ab-380)	0.692541
Raf1 (Phospho-Ser259)	Raf1 (Ab-43)	0.947225
Rb (Phospho-Ser608)	Rb (Ab-807)	0.519395
Rb (Phospho-Ser807)	Rb (Ab-807)	0.432882
RelB (Phospho-Ser552)	RelB (Ab-552)	0.776817
RSK1/2/3/4 (Phospho-Ser221/227/218/232)	RSK1/2/3/4 (Ab-221/227/218/232)	1.04963
Shc (Phospho-Tyr349)	Shc (Ab-349)	1.94271
SHP-2 (Phospho-Tyr542)	SHP-2 (Ab-542)	0.924159
Smad1 (Phospho-Ser187)	Smad1 (Ab-465)	1.9576
Smad2 (Phospho-Ser467)	Smad2 (Ab-255)	0.387262
Smad2/3 (Phospho-Thr8)	Smad2 (Ab-255)	0.779014
Smad3 (Phospho-Ser213)	Smad3 (Ab-425)	2.4313
Src (Phospho-Tyr418)	Src (Ab-418)	0.453597
SRF (Phospho-Ser99)	SRF (Ab-99)	0.638083
STAT2 (Phospho-Tyr690)	STAT2 (Ab-690)	1.1086
STAT3 (Phospho-Tyr705)	STAT3 (Ab-705)	0.872081
STAT5B (Phospho-Ser731)	STAT5B (Ab-731)	1.00776
STAT6 (Phospho-Thr645)	STAT6 (Ab-645)	0.795273
SYK (Phospho-Tyr348)	SYK (Ab-525)	0.919109
Synuclein alpha (Phospho-Tyr136)	Synuclein alpha (Ab-125)	1.00925
Tau (Phospho-Ser235)	Tau (Ab-235)	0.491268
Tau (Phospho-Ser396)	Tau (Ab-235)	0.451539
Trk B (Phospho-Tyr515)	Trk B (Ab-515)	0.879067
VEGFR2 (Phospho-Tyr1175)	VEGFR2 (Ab-1214)	0.788184
VEGFR2 (Phospho-Tyr1214)	VEGFR2 (Ab-1214)	1.1348
Zap-70 (Phospho-Tyr319)	Zap-70 (Ab-319)	0.934629
