# Supplementary material for: Modulating fast skeletal muscle contraction protects skeletal muscle in animal models of Duchenne muscular dystrophy
Source: J Clin Invest. 2023 May 15;133(10):e153837. doi: 10.1172/JCI153837 (PMC10178848; doi:10.1172/JCI153837)
Supplement: Supplemental data set 3 [file jci-133-153837-s037.xlsx]

## Sheet: meta_analysis_compare-mdx-treat
Symbol	GeneID	Alias	Description	mdx Control vs WT:baseMean	mdx Control vs WT:log2FoldChange	mdx Control vs WT:pvalue	mdx Control vs WT:padj	mdx Control vs WT:isSignif	mdx EDG-5506 3 mg/kg vs WT:baseMean	mdx EDG-5506 3 mg/kg vs WT:log2FoldChange	mdx EDG-5506 3 mg/kg vs WT:pvalue	mdx EDG-5506 3 mg/kg vs WT:padj	mdx EDG-5506 3 mg/kg vs WT:isSignif	mdx EDG-5506 3 mg/kg vs mdx Control:baseMean	mdx EDG-5506 3 mg/kg vs mdx Control:log2FoldChange	mdx EDG-5506 3 mg/kg vs mdx Control:pvalue	mdx EDG-5506 3 mg/kg vs mdx Control:padj	mdx EDG-5506 3 mg/kg vs mdx Control:isSignif	cluster
Igfn1	226438	ENSMUSG00000051985	immunoglobulin-like and fibronectin type III domain containing 1	171.278	4.0886	1.09125e-26	1.86691e-22	TRUE	80.1164	2.93065	4.34119e-20	2.63293e-16	TRUE	204.481	-0.901768	0.00201225	0.188217	TRUE	1
Myl4	17896	ENSMUSG00000061086	myosin_ light polypeptide 4	84.7673	3.89333	4.19243e-18	1.1954e-14	TRUE	19.235	1.68427	5.69628e-06	0.00207288	TRUE	85.6833	-1.30984	0.000280357	0.0588519	TRUE	1
Katnal2	71206	ENSMUSG00000025420	katanin p60 subunit A-like 2	38.4151	3.37548	4.23913e-14	5.18022e-11	TRUE	17.5339	1.89871	2.71474e-07	0.000159338	TRUE	45.6389	-0.937654	0.00113177	0.142694	TRUE	1
Myh8	17885	ENSMUSG00000055775	myosin_ heavy polypeptide 8_ skeletal muscle_ perinatal	95.0328	3.33729	3.20136e-15	4.21299e-12	TRUE	29.275	0.567368	0.0788479	0.99969	FALSE	99.4944	-0.537953	0.115321	0.897232	FALSE	1
Chrng	11449	ENSMUSG00000026253	cholinergic receptor_ nicotinic_ gamma polypeptide	36.8653	2.93645	1.20486e-09	8.9621e-07	TRUE	15.0683	0.419998	0.116425	0.99969	FALSE	43.0568	-0.286606	0.350861	0.999999	FALSE	1
Per1	18626	ENSMUSG00000020893	period circadian clock 1	87.0369	2.91135	4.31369e-16	6.14989e-13	TRUE	60.3836	2.09799	1.34464e-10	1.5291e-07	TRUE	114.693	-0.469165	0.0859167	0.83599	FALSE	1
Mt1	17748	ENSMUSG00000031765	metallothionein 1	229.427	2.88518	2.51503e-17	5.37839e-14	TRUE	70.3158	0.979289	0.00480811	0.345629	FALSE	226.996	-1.34394	6.77068e-05	0.0227933	TRUE	1
Cdk6	12571	ENSMUSG00000040274	cyclin-dependent kinase 6	55.9716	2.83143	8.65607e-12	8.22711e-09	TRUE	32.391	1.74235	1.03752e-06	0.00046043	TRUE	69.2853	-0.667269	0.038285	0.65121	TRUE	1
Bcl3	12051	ENSMUSG00000053175	B cell leukemia/lymphoma 3	24.9359	2.78211	2.3828e-09	1.49948e-06	TRUE	4.33096	0.566578	0.0991616	0.99969	FALSE	23.4372	-1.92413	8.37267e-09	2.48989e-05	TRUE	1
Cdk14	18647	ENSMUSG00000028926	cyclin-dependent kinase 14	153.202	2.61412	1.5108e-18	6.46167e-15	TRUE	156.354	2.52844	1.47009e-22	1.33742e-18	TRUE	237.498	0.054375	0.762722	0.999999	FALSE	1
Ccdc141	545428	ENSMUSG00000044033	coiled-coil domain containing 141	87.1721	2.59342	1.89898e-09	1.25003e-06	TRUE	71.9662	1.2131	0.000978852	0.117606	FALSE	125.088	-0.136644	0.709351	0.999999	FALSE	1
Slc17a8	216227	ENSMUSG00000019935	solute carrier family 17 (sodium-dependent inorganic phosphate cotransporter)_ member 8	16.6018	2.54966	1.515e-07	5.7597e-05	TRUE	3.17446	0.510636	0.0919543	0.99969	FALSE	16.2255	-1.20737	0.00105441	0.136846	TRUE	1
Prune2	353211	ENSMUSG00000039126	prune homolog 2	442.353	2.54861	8.08355e-18	1.97562e-14	TRUE	397.061	2.26708	6.68986e-18	2.43444e-14	TRUE	636.893	-0.156155	0.462831	0.999999	FALSE	1
Arrdc2	70807	ENSMUSG00000002910	arrestin domain containing 2	245.678	2.53561	8.66617e-17	1.48261e-13	TRUE	228.52	1.15177	0.00187665	0.180842	FALSE	360.516	-0.0814733	0.805126	0.999999	FALSE	1
Sln	66402	ENSMUSG00000042045	sarcolipin	59.8688	2.53336	2.15431e-08	9.96105e-06	TRUE	31.9597	0.75701	0.0285346	0.975917	FALSE	72.287	-0.700482	0.0263583	0.572897	TRUE	1
Gm28653	NA	ENSMUSG00000099906	predicted gene 28653	568.075	2.49112	3.86119e-11	3.30286e-08	TRUE	356.462	0.619786	0.0710149	0.99969	FALSE	700.535	-0.264901	0.453789	0.999999	FALSE	1
Ppfia4	68507	ENSMUSG00000026458	protein tyrosine phosphatase_ receptor type_ f polypeptide (PTPRF)_ interacting protein (liprin)_ alpha 4	59.573	2.44569	2.4901e-07	9.06395e-05	TRUE	36.9902	1.84462	4.6779e-07	0.000243184	TRUE	77.2048	-0.237367	0.491379	0.999999	FALSE	1
Socs3	12702	ENSMUSG00000053113	suppressor of cytokine signaling 3	46.0908	2.42351	8.01771e-09	4.42474e-06	TRUE	15.1391	0.682437	0.0658431	0.99969	FALSE	46.1653	-1.14739	0.00122322	0.147473	TRUE	1
Map1b	17755	ENSMUSG00000052727	microtubule-associated protein 1B	115.294	2.34776	5.44962e-12	5.48424e-09	TRUE	88.5762	1.79053	2.82123e-09	2.7017e-06	TRUE	152.329	-0.38823	0.145253	0.959354	FALSE	1
Junb	16477	ENSMUSG00000052837	jun B proto-oncogene	182.217	2.33072	1.00725e-10	7.83272e-08	TRUE	52.2245	0.428154	0.20732	0.99969	FALSE	169.064	-1.62073	5.0791e-07	0.000697125	TRUE	1
Fgfr3	14184	ENSMUSG00000054252	fibroblast growth factor receptor 3	20.222	2.28105	1.77326e-06	0.000439666	TRUE	8.1182	0.947069	0.00952785	0.526928	FALSE	22.3769	-1.00267	0.0035919	0.240941	TRUE	1
Peg3	18616	ENSMUSG00000002265	paternally expressed 3	770.524	2.23644	1.89933e-18	6.49874e-15	TRUE	517.738	1.45232	1.67096e-07	0.000104838	TRUE	931.351	-0.557677	0.0392953	0.654862	FALSE	1
Srgap3	259302	ENSMUSG00000030257	SLIT-ROBO Rho GTPase activating protein 3	14.1414	2.19302	6.91238e-06	0.00149692	TRUE	4.97446	0.74379	0.0287957	0.981579	FALSE	15.4539	-0.877514	0.0172258	0.48002	TRUE	1
Gm3636	100041151	ENSMUSG00000091754	predicted gene 3636	16.3918	2.16987	6.77272e-06	0.00148548	TRUE	22.2181	1.97279	9.53862e-08	6.42797e-05	TRUE	31.1896	0.271522	0.438873	0.999999	FALSE	1
Midn	59090	ENSMUSG00000035621	midnolin	116.462	2.15912	7.29246e-11	5.94092e-08	TRUE	51.9637	0.883591	0.0037656	0.289093	FALSE	120.212	-1.18559	1.57682e-06	0.00127888	TRUE	1
Mybph	53311	ENSMUSG00000042451	myosin binding protein H	444.32	2.14956	1.31083e-20	1.12128e-16	TRUE	312.209	1.43022	5.64322e-08	4.10714e-05	TRUE	541.249	-0.535939	0.0200214	0.507139	FALSE	1
3632451O06Rik	67419	ENSMUSG00000036242	RIKEN cDNA 3632451O06 gene	15.61	2.13787	1.1112e-05	0.00223652	TRUE	14.2631	1.76101	2.06727e-06	0.000854865	TRUE	24.1971	-0.093653	0.783467	0.999999	FALSE	1
Tmsb10	19240	ENSMUSG00000079523	thymosin_ beta 10	71.1966	2.13	1.74729e-06	0.000439597	TRUE	25.3852	0.763702	0.0379025	0.99969	FALSE	72.0522	-0.950451	0.0094426	0.363113	TRUE	1
Glul	14645	ENSMUSG00000026473	glutamate-ammonia ligase (glutamine synthetase)	252.667	2.09093	2.45413e-09	1.49948e-06	TRUE	148.828	1.26201	2.87446e-05	0.00830171	TRUE	289.827	-0.681471	0.0259452	0.572573	TRUE	1
Tnfrsf25	85030	ENSMUSG00000024793	tumor necrosis factor receptor superfamily_ member 25	12.6216	2.07291	2.26096e-05	0.00379221	TRUE	4.81827	0.876169	0.0106899	0.559607	FALSE	14.312	-0.90814	0.0126023	0.41335	TRUE	1
Fam171a2	217219	ENSMUSG00000034685	family with sequence similarity 171_ member A2	13.4227	2.06525	2.40403e-05	0.00399302	TRUE	5.56959	0.702007	0.0348561	0.99969	FALSE	15.351	-0.575253	0.111991	0.893396	FALSE	1
Nt5c2	76952	ENSMUSG00000025041	5'-nucleotidase_ cytosolic II	26.7941	2.06468	5.32374e-06	0.00118503	TRUE	13.3278	0.912132	0.0139852	0.654241	FALSE	30.1704	-0.814131	0.0190814	0.501178	TRUE	1
Chrna1	11435	ENSMUSG00000027107	cholinergic receptor_ nicotinic_ alpha polypeptide 1 (muscle)	46.6617	2.06305	6.10001e-07	0.000193257	TRUE	24.6127	1.05554	0.00284706	0.23479	FALSE	52.3569	-0.824396	0.00800076	0.331224	TRUE	1
Egr1	13653	ENSMUSG00000038418	early growth response 1	109.963	2.05381	3.78493e-08	1.66032e-05	TRUE	32.8916	0.178428	0.624335	0.99969	FALSE	100.048	-1.61026	9.61382e-07	0.000902839	TRUE	1
Sbno2	216161	ENSMUSG00000035673	strawberry notch 2	265.377	2.04068	1.96423e-08	9.69274e-06	TRUE	98.8662	0.513299	0.120147	0.99969	FALSE	255.791	-1.33447	2.10381e-05	0.0098785	TRUE	1
Nr4a2	18227	ENSMUSG00000026826	nuclear receptor subfamily 4_ group A_ member 2	32.5454	2.0337	1.61922e-05	0.00301105	TRUE	8.73607	0.575671	0.118898	0.99969	FALSE	31.3245	-1.19115	0.00107351	0.136846	TRUE	1
Chrnd	11447	ENSMUSG00000026251	cholinergic receptor_ nicotinic_ delta polypeptide	17.6153	2.03368	3.0558e-05	0.00488586	TRUE	7.39402	0.793913	0.0234855	0.888396	FALSE	19.9227	-0.628639	0.0859501	0.83599	FALSE	1
Bnc2	242509	ENSMUSG00000028487	basonuclin 2	46.0928	2.03251	3.31704e-07	0.000117406	TRUE	52.8804	2.06437	6.2023e-11	8.68084e-08	TRUE	74.7086	0.136028	0.590948	0.999999	FALSE	1
Arid5a	214855	ENSMUSG00000037447	AT rich interactive domain 5A (MRF1-like)	56.5175	2.00472	3.36268e-07	0.000117406	TRUE	23.4691	0.659575	0.0625569	0.99969	FALSE	57.1037	-1.17551	0.000127193	0.035461	TRUE	1
Nr4a3	18124	ENSMUSG00000028341	nuclear receptor subfamily 4_ group A_ member 3	20.8639	1.98795	3.97078e-05	0.00590713	TRUE	4.52034	0.355523	0.281515	0.99969	FALSE	19.6254	-1.45345	4.72566e-05	0.0176568	TRUE	1
Adamts14	237360	ENSMUSG00000059901	a disintegrin-like and metallopeptidase (reprolysin type) with thrombospondin type 1 motif_ 14	27.3349	1.98733	3.2719e-05	0.00518293	TRUE	11.4297	0.808077	0.0280729	0.969316	FALSE	29.7365	-0.726044	0.0489878	0.712379	TRUE	1
Nab2	17937	ENSMUSG00000025402	Ngfi-A binding protein 2	28.8195	1.97969	7.13732e-06	0.00152632	TRUE	10.1103	0.467344	0.207288	0.99969	FALSE	28.346	-1.26441	0.000210264	0.0474903	TRUE	1
Col4a5	12830	ENSMUSG00000031274	collagen_ type IV_ alpha 5	28.9376	1.96827	7.39233e-06	0.00156133	TRUE	22.0074	1.41283	7.94279e-05	0.0190157	TRUE	38.2713	-0.361552	0.216251	0.999999	FALSE	1
Runx1	12394	ENSMUSG00000022952	runt related transcription factor 1	337.934	1.96598	6.99614e-07	0.000207555	TRUE	191.385	0.629805	0.0867418	0.99969	FALSE	381.634	-0.87162	9.16127e-05	0.0281835	TRUE	1
Ctxn3	629147	ENSMUSG00000069372	cortexin 3	68.914	1.95966	5.27643e-08	2.14927e-05	TRUE	99.4515	2.24248	3.74174e-13	6.8081e-10	TRUE	126.979	0.487481	0.0854854	0.835332	FALSE	1
Zfp36	22695	ENSMUSG00000044786	zinc finger protein 36	120.488	1.95776	3.76688e-07	0.00012636	TRUE	38.6785	0.29655	0.358366	0.99969	FALSE	111.101	-1.55094	8.09727e-07	0.000902839	TRUE	1
Col24a1	71355	ENSMUSG00000028197	collagen_ type XXIV_ alpha 1	56.2258	1.95452	6.76237e-07	0.000207555	TRUE	70.029	2.18838	3.17097e-13	6.41065e-10	TRUE	95.1307	0.283155	0.267037	0.999999	FALSE	1
Kcnn3	140493	ENSMUSG00000000794	potassium intermediate/small conductance calcium-activated channel_ subfamily N_ member 3	20.2901	1.9482	4.09162e-05	0.00603443	TRUE	13.1664	1.1347	0.00222623	0.19856	FALSE	25.8225	-0.453957	0.200722	0.999999	FALSE	1
Osbpl3	71720	ENSMUSG00000029822	oxysterol binding protein-like 3	45.2102	1.93775	1.02659e-05	0.0021356	TRUE	36.8689	1.63894	1.10597e-06	0.000479122	TRUE	61.3813	-0.29802	0.344585	0.999999	FALSE	1
Mymk	66139	ENSMUSG00000009214	myomaker_ myoblast fusion factor	13.2204	1.93218	7.04002e-05	0.00940943	TRUE	4.19553	0.817835	0.0129159	0.629285	FALSE	14.5133	-0.814952	0.0271198	0.572897	TRUE	1
Lgals3	16854	ENSMUSG00000050335	lectin_ galactose binding_ soluble 3	50.1298	1.89793	3.71671e-05	0.00557767	TRUE	20.8252	0.795424	0.0310019	0.99969	FALSE	52.4868	-0.904393	0.011462	0.401922	TRUE	1
Tnnc1	21924	ENSMUSG00000091898	troponin C_ cardiac/slow skeletal	51.7894	1.89758	3.7687e-06	0.000908098	TRUE	33.0536	1.10543	0.00175056	0.174052	FALSE	61.6266	-0.528927	0.115891	0.898671	FALSE	1
Zfpm2	22762	ENSMUSG00000022306	zinc finger protein_ multitype 2	19.7189	1.88897	5.46952e-05	0.00751778	TRUE	13.5657	1.22088	0.000972796	0.117606	FALSE	25.3575	-0.415448	0.207424	0.999999	FALSE	1
Ninl	78177	ENSMUSG00000068115	ninein-like	12.8103	1.85589	0.000141614	0.0167084	TRUE	6.82298	0.841439	0.0185565	0.769101	FALSE	15.4092	-0.593262	0.106266	0.881555	FALSE	1
Klf5	12224	ENSMUSG00000005148	Kruppel-like factor 5	44.7351	1.84145	4.16751e-06	0.000986807	TRUE	30.7968	1.12248	0.00123641	0.140027	FALSE	54.2429	-0.544154	0.0605023	0.757992	FALSE	1
Zdbf2	73884	ENSMUSG00000027520	zinc finger_ DBF-type containing 2	50.4875	1.83473	1.19858e-06	0.000328258	TRUE	38.7779	1.24427	0.000216792	0.0394453	TRUE	64.018	-0.392145	0.173978	0.999399	FALSE	1
Sox9	20682	ENSMUSG00000000567	SRY (sex determining region Y)-box 9	32.5436	1.82312	1.9304e-05	0.00351333	TRUE	13.4729	0.471612	0.203872	0.99969	FALSE	32.703	-1.01843	0.003628	0.241316	TRUE	1
Plekha7	233765	ENSMUSG00000045659	pleckstrin homology domain containing_ family A member 7	11.1913	1.81528	0.000192592	0.0216768	TRUE	4.2059	0.746718	0.024575	0.912045	FALSE	12.6098	-0.789366	0.0322325	0.609241	TRUE	1
Fgl2	14190	ENSMUSG00000039899	fibrinogen-like protein 2	62.8604	1.81241	2.06398e-05	0.00360312	TRUE	17.5028	0.059602	0.870423	0.99969	FALSE	55.8558	-1.62077	2.07293e-06	0.00160815	TRUE	1
Zfp605	675812	ENSMUSG00000023284	zinc finger protein 605	49.4961	1.80477	2.34904e-06	0.000574105	TRUE	46.7132	1.58196	7.99077e-07	0.0003728	TRUE	70.0258	-0.0819062	0.754949	0.999999	FALSE	1
Slc17a9	228993	ENSMUSG00000023393	solute carrier family 17_ member 9	28.9719	1.80267	0.000131856	0.0157748	TRUE	4.89857	-0.0904784	0.797421	0.99969	FALSE	24.6393	-1.79712	8.8045e-07	0.000902839	TRUE	3
Snai2	20583	ENSMUSG00000022676	snail family zinc finger 2	14.7086	1.78888	0.000240593	0.026385	TRUE	5.53879	0.664802	0.0608473	0.99969	FALSE	15.6997	-0.844928	0.0202214	0.508449	TRUE	1
Dusp18	75219	ENSMUSG00000047205	dual specificity phosphatase 18	77.1173	1.78271	3.70244e-07	0.00012636	TRUE	43.9835	0.861861	0.00661886	0.419465	FALSE	84.0055	-0.825204	0.00135383	0.151581	TRUE	1
Serpine1	18787	ENSMUSG00000037411	serine (or cysteine) peptidase inhibitor_ clade E_ member 1	31.3346	1.77416	7.77737e-05	0.0101569	TRUE	14.0191	0.72523	0.048425	0.99969	FALSE	32.8478	-0.920036	0.00524161	0.272657	TRUE	1
Myh7	140781	ENSMUSG00000053093	myosin_ heavy polypeptide 7_ cardiac muscle_ beta	106.942	1.76704	9.95242e-07	0.000279124	TRUE	44.0892	0.295402	0.409527	0.99969	FALSE	102.158	-1.20692	0.000221804	0.0494706	TRUE	1
Ddr2	18214	ENSMUSG00000026674	discoidin domain receptor family_ member 2	100.842	1.76093	5.21188e-08	2.14927e-05	TRUE	79.1538	1.2731	1.36142e-05	0.00434579	TRUE	126.193	-0.397065	0.0703218	0.794856	FALSE	1
Tnnt1	21955	ENSMUSG00000064179	troponin T1_ skeletal_ slow	50.9564	1.75108	1.21648e-05	0.00241995	TRUE	34.7121	1.02553	0.00349285	0.272757	FALSE	60.9072	-0.522752	0.0833184	0.831925	FALSE	1
Gm45159	NA	ENSMUSG00000109125	predicted gene 45159	48.0769	1.74907	5.13405e-05	0.00714093	TRUE	39.2059	1.16957	0.00125461	0.140911	FALSE	63.5389	-0.231011	0.523406	0.999999	FALSE	1
Scn3a	20269	ENSMUSG00000057182	sodium channel_ voltage-gated_ type III_ alpha	23.9084	1.74507	0.000272078	0.029092	TRUE	9.62717	0.539455	0.137314	0.99969	FALSE	24.903	-0.717417	0.0507123	0.720819	FALSE	1
Vmn1r43	113847	ENSMUSG00000068231	vomeronasal 1 receptor 43	8.60344	1.7281	0.000329387	0.0342917	TRUE	1.94655	0.377684	0.143798	0.99969	FALSE	8.79166	-0.786864	0.0266227	0.572897	TRUE	1
Dclk1	13175	ENSMUSG00000027797	doublecortin-like kinase 1	280.914	1.70598	0.00048704	0.0462905	TRUE	160.479	0.695551	0.0393405	0.99969	FALSE	347.263	-0.255297	0.449632	0.999999	FALSE	1
Tuba1b	22143	ENSMUSG00000023004	tubulin_ alpha 1B	48.5232	1.70157	0.000125849	0.0151621	TRUE	16.0006	0.250899	0.495398	0.99969	FALSE	45.1364	-1.25668	0.000406778	0.0780445	TRUE	1
Noct	12457	ENSMUSG00000023087	nocturnin	185.156	1.67021	1.89974e-09	1.25003e-06	TRUE	120.483	0.88837	0.00131347	0.146617	FALSE	206.21	-0.686197	0.00215911	0.191534	TRUE	1
Bicd1	12121	ENSMUSG00000003452	BICD cargo adaptor 1	35.1681	1.66575	7.58117e-05	0.00997682	TRUE	30.3602	1.30802	0.000140123	0.0280347	TRUE	47.18	-0.239969	0.415404	0.999999	FALSE	1
Gm3667	100042100	ENSMUSG00000090691	predicted gene 3667	8.27184	1.66573	0.000591808	0.0530086	FALSE	9.90376	1.44643	8.07409e-05	0.019079	TRUE	14.9251	0.130932	0.71952	0.999999	FALSE	1
Pcdh7	54216	ENSMUSG00000029108	protocadherin 7	62.0428	1.65382	1.99437e-05	0.00355413	TRUE	50.8149	1.27094	8.9215e-05	0.0202908	TRUE	80.0178	-0.291076	0.216445	0.999999	FALSE	1
Casq2	12373	ENSMUSG00000027861	calsequestrin 2	40.4834	1.65193	7.49359e-05	0.00993802	TRUE	17.8326	0.407708	0.262539	0.99969	FALSE	40.0097	-1.16689	0.000189848	0.0451661	TRUE	1
Gadd45a	13197	ENSMUSG00000036390	growth arrest and DNA-damage-inducible 45 alpha	124.887	1.64885	1.64655e-06	0.000426805	TRUE	46.9644	0.03126	0.923378	0.99969	FALSE	112.65	-1.5019	4.79102e-07	0.000697125	TRUE	1
Golga7b	71146	ENSMUSG00000042532	golgi autoantigen_ golgin subfamily a_ 7B	38.4377	1.64051	0.000104747	0.0131766	TRUE	32.8536	1.27673	0.000258219	0.0451758	TRUE	51.553	-0.184821	0.550054	0.999999	FALSE	1
Gm4841	225594	ENSMUSG00000068606	predicted gene 4841	104.331	1.63714	4.25712e-05	0.00622486	TRUE	44.0069	0.320614	0.366418	0.99969	FALSE	100.122	-1.30931	4.05647e-06	0.00283928	TRUE	1
Adgrl3	319387	ENSMUSG00000037605	adhesion G protein-coupled receptor L3	9.42078	1.61944	0.000874682	0.0691551	FALSE	13.1374	1.6601	7.58292e-06	0.00265329	TRUE	18.356	0.208312	0.564569	0.999999	FALSE	1
Gm10036	NA	ENSMUSG00000058064	predicted gene 10036	7.25205	1.61267	0.000727731	0.0615008	FALSE	1.85695	0.375453	0.144873	0.99969	FALSE	7.59083	-0.733224	0.0412077	0.671696	TRUE	1
Col8a1	12837	ENSMUSG00000068196	collagen_ type VIII_ alpha 1	20.1215	1.59212	0.000711478	0.0606711	FALSE	7.11097	0.258766	0.472188	0.99969	FALSE	19.3288	-1.02751	0.00515744	0.271458	TRUE	1
Myog	17928	ENSMUSG00000026459	myogenin	59.2749	1.57343	0.000492326	0.0464411	TRUE	30.4729	0.664783	0.0656421	0.99969	FALSE	62.8454	-0.739784	0.0396526	0.656875	TRUE	1
Stap2	106766	ENSMUSG00000038781	signal transducing adaptor family member 2	18.9764	1.56712	0.000843583	0.0680755	FALSE	7.03797	0.267808	0.458872	0.99969	FALSE	18.2803	-1.1144	0.00195591	0.187631	TRUE	1
Osmr	18414	ENSMUSG00000022146	oncostatin M receptor	44.4044	1.5459	0.000123114	0.0150445	TRUE	20.3055	0.299183	0.409573	0.99969	FALSE	43.1331	-1.0895	0.000893135	0.12749	TRUE	1
5430431A17Rik	71368	ENSMUSG00000108322	RIKEN cDNA 5430431A17 gene	1842.71	1.52489	2.16053e-13	2.31014e-10	TRUE	1292.36	0.826249	0.000711707	0.0924965	FALSE	2058.47	-0.592801	0.00670303	0.304331	TRUE	1
Nr4a1	15370	ENSMUSG00000023034	nuclear receptor subfamily 4_ group A_ member 1	563.766	1.51753	2.48183e-05	0.00408261	TRUE	273.688	0.373817	0.206652	0.99969	FALSE	548.925	-1.00943	0.00166693	0.173307	TRUE	1
Mvd	192156	ENSMUSG00000006517	mevalonate (diphospho) decarboxylase	55.5061	1.51366	0.000148232	0.0171348	TRUE	23.3228	0.200273	0.571276	0.99969	FALSE	52.0639	-1.33676	1.3153e-06	0.00111756	TRUE	1
Arhgap22	239027	ENSMUSG00000063506	Rho GTPase activating protein 22	14.2923	1.513	0.00184414	0.11685	FALSE	6.30304	0.570297	0.114928	0.99969	FALSE	15.2926	-0.762677	0.0348829	0.627764	TRUE	1
Stat3	20848	ENSMUSG00000004040	signal transducer and activator of transcription 3	151.807	1.49829	1.51469e-06	0.000404188	TRUE	92.9909	0.642601	0.0282736	0.970636	FALSE	160.985	-0.779207	0.00160018	0.168947	TRUE	1
Hmga2	15364	ENSMUSG00000056758	high mobility group AT-hook 2	17.7517	1.4949	0.00169103	0.109256	FALSE	7.34724	0.327681	0.359556	0.99969	FALSE	17.8391	-0.773699	0.0358637	0.632557	TRUE	1
Arpp21	74100	ENSMUSG00000032503	cyclic AMP-regulated phosphoprotein_ 21	108.455	1.47989	1.34004e-05	0.00254727	TRUE	103.798	1.32421	3.08129e-06	0.00121878	TRUE	146.21	-0.08977	0.739079	0.999999	FALSE	1
Ttc9	69480	ENSMUSG00000042734	tetratricopeptide repeat domain 9	11.2784	1.47826	0.00247956	0.148843	FALSE	3.98311	0.303706	0.357344	0.99969	FALSE	11.2567	-0.912829	0.0133131	0.424948	TRUE	1
Anxa2	12306	ENSMUSG00000032231	annexin A2	56.8388	1.4757	0.000148129	0.0171348	TRUE	42.1501	0.993868	0.00167301	0.17198	FALSE	67.6165	-0.442882	0.110635	0.888936	FALSE	1
Rrad	56437	ENSMUSG00000031880	Ras-related associated with diabetes	190.351	1.46634	0.00272531	0.158587	FALSE	47.1092	0.232176	0.463629	0.99969	FALSE	178.573	-1.08016	0.00336768	0.233308	TRUE	1
Utrn	22288	ENSMUSG00000019820	utrophin	68.763	1.46282	8.89026e-05	0.0112663	TRUE	43.2515	0.694853	0.0300043	0.996312	FALSE	74.7437	-0.743155	0.00375256	0.244538	TRUE	1
Mafk	17135	ENSMUSG00000018143	v-maf musculoaponeurotic fibrosarcoma oncogene family_ protein K (avian)	29.0313	1.45121	0.00160469	0.105184	FALSE	13.4201	0.447624	0.227617	0.99969	FALSE	29.4569	-0.935561	0.00481392	0.264292	TRUE	1
Csdc2	105859	ENSMUSG00000042109	cold shock domain containing C2_ RNA binding	10.7733	1.44898	0.00299434	0.165249	FALSE	3.22173	0.366535	0.257413	0.99969	FALSE	10.7107	-0.933508	0.0112836	0.399285	TRUE	1
Atp9a	11981	ENSMUSG00000027546	ATPase_ class II_ type 9A	32.6093	1.44662	0.000761692	0.063566	FALSE	19.6026	0.699377	0.0503203	0.99969	FALSE	35.8618	-0.650128	0.0358401	0.632557	TRUE	1
H19	14955	ENSMUSG00000000031	H19_ imprinted maternally expressed transcript	103.146	1.44185	0.000503346	0.047056	TRUE	80.4234	1.08854	0.000635915	0.086996	FALSE	126.946	-0.299007	0.384503	0.999999	FALSE	1
Runx2	12393	ENSMUSG00000039153	runt related transcription factor 2	13.8199	1.43525	0.00293493	0.163505	FALSE	16.4695	1.45172	7.87644e-05	0.0190157	TRUE	22.8951	0.161434	0.633318	0.999999	FALSE	1
Irf1	16362	ENSMUSG00000018899	interferon regulatory factor 1	27.5684	1.42694	0.00139243	0.095292	FALSE	11.051	0.162999	0.660491	0.99969	FALSE	25.9419	-1.16385	0.000808061	0.118182	TRUE	1
Gm15728	NA	ENSMUSG00000086075	predicted gene 15728	8.58449	1.42392	0.00320894	0.17373	FALSE	1.35768	0.163607	0.516475	0.99969	FALSE	7.80923	-1.02394	0.0042301	0.254992	TRUE	1
Ache	11423	ENSMUSG00000023328	acetylcholinesterase	56.0924	1.40953	0.000107009	0.0133629	TRUE	54.1938	1.28845	2.05168e-05	0.00632716	TRUE	76.0121	-0.0372753	0.876257	0.999999	FALSE	1
Phlda1	21664	ENSMUSG00000020205	pleckstrin homology like domain_ family A_ member 1	75.6249	1.39532	0.000120459	0.014826	TRUE	47.9718	0.655735	0.0378295	0.99969	FALSE	81.5345	-0.69155	0.00582833	0.284139	TRUE	1
Sh3bgrl3	73723	ENSMUSG00000028843	SH3 domain binding glutamic acid-rich protein-like 3	236.769	1.39407	6.98781e-07	0.000207555	TRUE	182.817	0.915592	0.000307707	0.0514085	FALSE	275.895	-0.433818	0.0340097	0.622888	FALSE	1
Myd88	17874	ENSMUSG00000032508	myeloid differentiation primary response gene 88	27.4578	1.3926	0.00194019	0.121585	FALSE	11.2338	0.198578	0.592683	0.99969	FALSE	25.9018	-1.05564	0.00268614	0.218524	TRUE	1
Prkag2	108099	ENSMUSG00000028944	protein kinase_ AMP-activated_ gamma 2 non-catalytic subunit	19.4992	1.38646	0.00362682	0.187455	FALSE	9.45476	0.534504	0.149504	0.99969	FALSE	20.5087	-0.736421	0.0375376	0.647633	TRUE	1
Zfp697	242109	ENSMUSG00000050064	zinc finger protein 697	37.7587	1.37754	0.000996013	0.0744095	FALSE	16.6835	0.125256	0.734732	0.99969	FALSE	35.3947	-1.12653	0.000877986	0.126447	TRUE	3
Slc25a24	229731	ENSMUSG00000040322	solute carrier family 25 (mitochondrial carrier_ phosphate carrier)_ member 24	20.3486	1.37462	0.00304275	0.166311	FALSE	10.9388	0.444102	0.231198	0.99969	FALSE	21.468	-0.771094	0.0292893	0.587078	TRUE	1
Rai14	75646	ENSMUSG00000022246	retinoic acid induced 14	33.4718	1.37197	0.00129684	0.091211	FALSE	33.6654	1.26194	0.000203826	0.0382332	TRUE	47.0261	-0.0244336	0.934104	0.999999	FALSE	1
S100a4	20198	ENSMUSG00000001020	S100 calcium binding protein A4	23.5125	1.36823	0.00494208	0.228224	FALSE	8.75269	0.366673	0.314309	0.99969	FALSE	23.1677	-0.867227	0.0186524	0.49656	TRUE	1
Klhl40	72330	ENSMUSG00000074001	kelch-like 40	260.298	1.34972	0.000152383	0.0174964	TRUE	128.927	0.208637	0.420911	0.99969	FALSE	246.974	-1.10595	0.000121985	0.0351061	TRUE	1
Cdh2	12558	ENSMUSG00000024304	cadherin 2	9.65152	1.34846	0.0054842	0.243067	FALSE	3.78728	0.441223	0.179766	0.99969	FALSE	10.2806	-0.736796	0.0436936	0.684917	TRUE	1
Prmt2	15468	ENSMUSG00000020230	protein arginine N-methyltransferase 2	18.0975	1.34299	0.00494866	0.228224	FALSE	9.8916	0.57763	0.11942	0.99969	FALSE	19.6712	-0.682348	0.0499829	0.714862	TRUE	1
Nrip1	268903	ENSMUSG00000048490	nuclear receptor interacting protein 1	617.391	1.33783	2.10163e-05	0.00363179	TRUE	440.861	0.778296	0.00173408	0.173361	FALSE	687.481	-0.519294	0.0604786	0.757992	FALSE	1
Plau	18792	ENSMUSG00000021822	plasminogen activator_ urokinase	14.1939	1.33749	0.00602928	0.260032	FALSE	5.39812	0.288935	0.406716	0.99969	FALSE	14.0475	-0.866846	0.0186567	0.49656	TRUE	1
Alad	17025	ENSMUSG00000028393	aminolevulinate_ delta-_ dehydratase	19.9832	1.30551	0.00553932	0.244244	FALSE	6.65127	0.0289814	0.936837	0.99969	FALSE	17.8786	-1.26455	0.000387973	0.0752457	TRUE	3
Card14	170720	ENSMUSG00000013483	caspase recruitment domain family_ member 14	52.568	1.3041	0.00390586	0.194815	FALSE	19.4793	-0.0121497	0.968938	0.99969	FALSE	46.7751	-1.14036	0.00172426	0.173799	TRUE	3
Olfr571	259089	ENSMUSG00000043310	olfactory receptor 571	8.20725	1.30266	0.00715955	0.291433	FALSE	1.56206	0.0922704	0.720837	0.99969	FALSE	7.41049	-0.977443	0.0054248	0.273213	TRUE	3
Dlgap4	228836	ENSMUSG00000061689	DLG associated protein 4	434.542	1.3014	1.72732e-06	0.000439597	TRUE	326.097	0.759572	0.00206909	0.191102	FALSE	488.746	-0.506443	0.0155263	0.461274	FALSE	1
Plekhg2	101497	ENSMUSG00000037552	pleckstrin homology domain containing_ family G (with RhoGef domain) member 2	25.1867	1.2993	0.0061394	0.261927	FALSE	12.4624	0.400985	0.278894	0.99969	FALSE	25.5758	-0.861401	0.0164105	0.471517	TRUE	1
Synj2	20975	ENSMUSG00000023805	synaptojanin 2	77.387	1.29419	0.000163168	0.0186099	TRUE	49.2267	0.519954	0.0942353	0.99969	FALSE	81.327	-0.726126	0.0033735	0.233308	TRUE	1
Tnfaip2	21928	ENSMUSG00000021281	tumor necrosis factor_ alpha-induced protein 2	331.3	1.28489	2.57217e-05	0.00419092	TRUE	214.569	0.513189	0.048111	0.99969	FALSE	345.971	-0.716174	0.00663199	0.302215	TRUE	1
Ap1s1	11769	ENSMUSG00000004849	adaptor protein complex AP-1_ sigma 1	23.6649	1.28154	0.00497039	0.228585	FALSE	9.54577	0.124257	0.737824	0.99969	FALSE	21.9645	-1.12567	0.00102112	0.136095	TRUE	3
Slc8a3	110893	ENSMUSG00000079055	solute carrier family 8 (sodium/calcium exchanger)_ member 3	254.842	1.27671	1.09802e-05	0.00223631	TRUE	207.811	0.866534	0.00181862	0.178863	FALSE	301.252	-0.312473	0.25077	0.999999	FALSE	1
G930009F23Rik	NA	ENSMUSG00000115009	RIKEN cDNA G930009F23 gene	13.1538	1.27601	0.00873763	0.325672	FALSE	3.18435	0.134128	0.654347	0.99969	FALSE	12.087	-1.08977	0.00282037	0.219681	TRUE	3
Sorbs1	20411	ENSMUSG00000025006	sorbin and SH3 domain containing 1	479.162	1.27472	3.91716e-09	2.31086e-06	TRUE	403.478	0.92078	3.6979e-05	0.0101944	TRUE	569.33	-0.302894	0.0561301	0.743595	FALSE	1
Cdh24	239096	ENSMUSG00000059674	cadherin-like 24	10.9605	1.27413	0.00914218	0.335991	FALSE	4.10817	0.209991	0.526835	0.99969	FALSE	10.7204	-0.849301	0.0209475	0.517367	TRUE	1
Traf1	22029	ENSMUSG00000026875	TNF receptor-associated factor 1	10.5288	1.26934	0.00938045	0.337144	FALSE	2.80321	0.104556	0.728192	0.99969	FALSE	9.68226	-0.822687	0.0192804	0.50175	TRUE	3
Ptprd	19266	ENSMUSG00000028399	protein tyrosine phosphatase_ receptor type_ D	86.6263	1.26868	0.000310979	0.0326395	TRUE	86.7023	1.17982	6.63819e-05	0.0167753	TRUE	116.75	-0.0159085	0.955204	0.999999	FALSE	1
Bcam	57278	ENSMUSG00000002980	basal cell adhesion molecule	29.1387	1.26552	0.00313257	0.170675	FALSE	15.4505	0.30201	0.411502	0.99969	FALSE	28.9127	-0.824778	0.0144148	0.440417	TRUE	1
Gm45774	NA	ENSMUSG00000110588	predicted gene 45774	5.92202	1.25915	0.00739076	0.29821	FALSE	0.702407	0.0726438	0.691474	0.99969	FALSE	5.26567	-1.1363	0.00107289	0.136846	TRUE	3
Nol4l	329540	ENSMUSG00000061411	nucleolar protein 4-like	129.956	1.25899	0.00249966	0.149525	FALSE	47.1964	-0.145876	0.67372	0.99969	FALSE	110.219	-0.876475	0.0162812	0.470072	TRUE	3
Mt2	17750	ENSMUSG00000031762	metallothionein 2	321.735	1.25663	0.00921723	0.336057	FALSE	54.7908	0.173663	0.586778	0.99969	FALSE	287.652	-1.2551	0.000623777	0.102035	TRUE	3
Togaram2	320159	ENSMUSG00000045761	TOG array regulator of axonemal microtubules 2	43.1163	1.2544	0.00457759	0.218143	FALSE	15.1641	-0.174884	0.636731	0.99969	FALSE	36.9981	-1.50692	5.01658e-06	0.00319681	TRUE	3
Clcf1	56708	ENSMUSG00000040663	cardiotrophin-like cytokine factor 1	7.80307	1.25392	0.00990845	0.348077	FALSE	3.35108	0.393527	0.227024	0.99969	FALSE	8.37675	-0.740292	0.0447234	0.689722	TRUE	1
Dynll1	56455	ENSMUSG00000009013	dynein light chain LC8-type 1	62.612	1.24947	0.000539597	0.0498661	TRUE	42.8888	0.583689	0.0790109	0.99969	FALSE	68.109	-0.552167	0.0531843	0.7311	FALSE	1
Pak1	18479	ENSMUSG00000030774	p21 (RAC1) activated kinase 1	33.1867	1.24853	0.00276211	0.159156	FALSE	37.3777	1.32273	6.94764e-05	0.0173168	TRUE	49.2183	0.179747	0.532757	0.999999	FALSE	1
Galnt17	212996	ENSMUSG00000034040	polypeptide N-acetylgalactosaminyltransferase 17	49.8266	1.24308	0.000828366	0.0671644	FALSE	50.4438	1.19495	0.000110078	0.0241311	TRUE	67.9203	0.0441326	0.862376	0.999999	FALSE	1
Tubb6	67951	ENSMUSG00000001473	tubulin_ beta 6 class V	22.5115	1.23614	0.00821969	0.315109	FALSE	11.2832	0.26605	0.473364	0.99969	FALSE	22.3508	-0.848241	0.0188279	0.498436	TRUE	1
Nnat	18111	ENSMUSG00000067786	neuronatin	13.0164	1.2316	0.010225	0.356999	FALSE	1.62463	0.0453298	0.867906	0.99969	FALSE	11.249	-1.06072	0.00230849	0.198031	TRUE	3
Tssc4	56844	ENSMUSG00000045752	tumor-suppressing subchromosomal transferable fragment 4	63.5633	1.22243	0.00054215	0.0498661	TRUE	41.9232	0.490368	0.11819	0.99969	FALSE	67.0114	-0.712368	0.00349522	0.239479	TRUE	1
Ogdhl	239017	ENSMUSG00000021913	oxoglutarate dehydrogenase-like	29.9896	1.22023	0.00713666	0.291433	FALSE	16.0536	0.386962	0.292816	0.99969	FALSE	30.5204	-0.80492	0.0123597	0.411659	TRUE	1
Gm29562	NA	ENSMUSG00000101698	predicted gene 29562	26.0627	1.21	0.0116629	0.386873	FALSE	6.30262	-0.275301	0.416618	0.99969	FALSE	21.2136	-1.37812	0.000182601	0.0440291	TRUE	3
Fam57b	68952	ENSMUSG00000058966	family with sequence similarity 57_ member B	35.2283	1.20711	0.00382546	0.193917	FALSE	55.5754	1.7924	1.66115e-08	1.37384e-05	TRUE	65.2665	0.661485	0.0247669	0.55802	TRUE	1
Mon1a	72825	ENSMUSG00000032583	MON1 homolog A_ secretory traffciking associated	47.0275	1.20076	0.00157356	0.104749	FALSE	22.2716	-0.0148669	0.965895	0.99969	FALSE	42.808	-1.23317	1.24768e-05	0.00695699	TRUE	3
Plppr2	235044	ENSMUSG00000040563	phospholipid phosphatase related 2	8.84981	1.19998	0.0138478	0.433104	FALSE	2.15956	0.0721111	0.805509	0.99969	FALSE	7.96795	-1.0718	0.0032986	0.233308	TRUE	3
Kcnq4	60613	ENSMUSG00000028631	potassium voltage-gated channel_ subfamily Q_ member 4	125.532	1.19428	0.000476443	0.0457921	TRUE	98.3004	0.674607	0.0344441	0.99969	FALSE	143.581	-0.373825	0.232136	0.999999	FALSE	1
Ppfibp1	67533	ENSMUSG00000016487	PTPRF interacting protein_ binding protein 1 (liprin beta 1)	166.216	1.19102	0.000297784	0.0314474	TRUE	135.672	0.797641	0.00520223	0.361329	FALSE	194.378	-0.363463	0.105055	0.879348	FALSE	1
Irf9	16391	ENSMUSG00000002325	interferon regulatory factor 9	57.6687	1.1803	0.00118132	0.0849161	FALSE	34.6084	0.320347	0.330177	0.99969	FALSE	57.9612	-0.812961	0.00335096	0.233308	TRUE	1
Aldh1a1	11668	ENSMUSG00000053279	aldehyde dehydrogenase family 1_ subfamily A1	38.8449	1.17596	0.00823278	0.315109	FALSE	45.7238	1.32104	0.000117244	0.0253958	TRUE	59.3325	0.233885	0.408844	0.999999	FALSE	1
Gm42726	NA	ENSMUSG00000107102	predicted gene 42726	63.5143	1.1759	0.00107655	0.079386	FALSE	42.5957	0.482576	0.129092	0.99969	FALSE	67.2224	-0.673342	0.00537113	0.273213	TRUE	1
Capn1	12333	ENSMUSG00000024942	calpain 1	243.738	1.1711	3.43473e-05	0.00534194	TRUE	153.835	0.329153	0.210484	0.99969	FALSE	244.889	-0.811452	0.000266437	0.0565956	TRUE	1
Ankrd2	56642	ENSMUSG00000025172	ankyrin repeat domain 2 (stretch responsive muscle)	112.561	1.16167	0.00199628	0.12419	FALSE	45.4561	-0.37448	0.259583	0.99969	FALSE	94.775	-1.54047	2.04514e-07	0.000364914	TRUE	3
Lgmn	19141	ENSMUSG00000021190	legumain	64.2052	1.15872	0.00243598	0.148309	FALSE	40.2843	0.400885	0.225106	0.99969	FALSE	65.9539	-0.737784	0.0046512	0.263001	TRUE	1
Rcan1	54720	ENSMUSG00000022951	regulator of calcineurin 1	49.4322	1.15833	0.0098281	0.347395	FALSE	20.2126	-0.0383808	0.914583	0.99969	FALSE	44.0684	-1.11867	0.00154337	0.164785	TRUE	3
Anxa4	11746	ENSMUSG00000029994	annexin A4	74.8868	1.15775	0.00787786	0.307003	FALSE	45.5184	0.416417	0.241035	0.99969	FALSE	77.6629	-0.867226	0.00036359	0.0720837	TRUE	1
Tuba1c	22146	ENSMUSG00000043091	tubulin_ alpha 1C	15.1694	1.15697	0.018003	0.513873	FALSE	4.07428	0.0139982	0.967387	0.99969	FALSE	13.3687	-1.09746	0.00289534	0.219681	TRUE	3
Nabp1	109019	ENSMUSG00000026107	nucleic acid binding protein 1	126.214	1.15651	0.000277098	0.0294447	TRUE	70.8281	0.100335	0.752076	0.99969	FALSE	119.781	-0.998081	0.000225117	0.0495897	TRUE	3
Tesmin	17771	ENSMUSG00000024905	testis expressed metallothionein like	6.81571	1.15309	0.015767	0.47323	FALSE	2.68428	0.332126	0.270811	0.99969	FALSE	7.25297	-0.763898	0.037757	0.648623	TRUE	1
Cald1	109624	ENSMUSG00000029761	caldesmon 1	71.532	1.14843	0.00188134	0.118331	FALSE	75.7144	1.15807	0.000125681	0.0268642	TRUE	98.3386	0.0645926	0.799892	0.999999	FALSE	1
Olfr742	258422	ENSMUSG00000068431	olfactory receptor 742	7.71178	1.14811	0.0177711	0.513562	FALSE	1.36891	-0.0310143	0.900868	0.99969	FALSE	6.58195	-1.12929	0.00136774	0.151581	TRUE	3
Gm45733	NA	ENSMUSG00000110620	predicted gene 45733	7.65927	1.14707	0.0178443	0.513873	FALSE	1.924	0.0814949	0.763934	0.99969	FALSE	7.00076	-0.835609	0.016831	0.476692	TRUE	3
Lmna	16905	ENSMUSG00000028063	lamin A	148.408	1.14251	0.000124643	0.0151234	TRUE	107.34	0.502436	0.0838625	0.99969	FALSE	159.324	-0.549217	0.0413673	0.671696	FALSE	1
Map2k3	26397	ENSMUSG00000018932	mitogen-activated protein kinase kinase 3	161.455	1.12184	4.41732e-05	0.00640436	TRUE	145.165	0.893835	0.000416559	0.0636916	FALSE	196.032	-0.175637	0.350321	0.999999	FALSE	1
2310022B05Rik	69551	ENSMUSG00000031983	RIKEN cDNA 2310022B05 gene	15.7898	1.11622	0.0188823	0.530531	FALSE	9.16844	0.374057	0.313286	0.99969	FALSE	16.5822	-0.707269	0.0427759	0.680583	TRUE	1
Wwp2	66894	ENSMUSG00000031930	WW domain containing E3 ubiquitin protein ligase 2	39.3388	1.10927	0.0053974	0.239841	FALSE	25.6283	0.377062	0.271842	0.99969	FALSE	40.7801	-0.711404	0.0134166	0.425965	TRUE	1
Hmces	232210	ENSMUSG00000030060	5-hydroxymethylcytosine (hmC) binding_ ES cell specific	29.2468	1.10765	0.00926439	0.336508	FALSE	17.8069	0.31785	0.377938	0.99969	FALSE	29.7934	-0.747348	0.0177228	0.489479	TRUE	1
Gm26532	NA	ENSMUSG00000097296	predicted gene_ 26532	84.6858	1.10628	0.00421662	0.204477	FALSE	115.435	1.50684	3.29502e-07	0.000176332	TRUE	137.5	0.428874	0.0883421	0.842935	FALSE	1
1600002K03Rik	69770	ENSMUSG00000035595	RIKEN cDNA 1600002K03 gene	323.11	1.10546	0.000230077	0.0253946	TRUE	233.106	0.528449	0.0321992	0.99969	FALSE	345.03	-0.54902	0.0269334	0.572897	FALSE	1
Actn1	109711	ENSMUSG00000015143	actinin_ alpha 1	50.3785	1.09779	0.0135499	0.426908	FALSE	28.6478	0.256421	0.461431	0.99969	FALSE	49.8618	-0.746417	0.0355383	0.631583	TRUE	1
Gm49293	NA	ENSMUSG00000115494	predicted gene_ 49293	5.08747	1.09487	0.0171549	0.501842	FALSE	1.23741	0.191124	0.415324	0.99969	FALSE	5.01605	-0.759434	0.0258994	0.572573	TRUE	3
Ptgds	19215	ENSMUSG00000015090	prostaglandin D2 synthase (brain)	5.17472	1.0869	0.017638	0.51231	FALSE	0.707373	0.0740096	0.677552	0.99969	FALSE	4.68052	-0.732433	0.0199022	0.507139	TRUE	3
Rrm2	20135	ENSMUSG00000020649	ribonucleotide reductase M2	8.16161	1.07798	0.0228465	0.570597	FALSE	1.69647	0.101733	0.689355	0.99969	FALSE	7.451	-0.851373	0.0140279	0.434547	TRUE	3
Colq	382864	ENSMUSG00000057606	collagen-like tail subunit (single strand of homotrimer) of asymmetric acetylcholinesterase	35.0611	1.07534	0.0225944	0.570597	FALSE	17.9959	0.241456	0.513073	0.99969	FALSE	34.4282	-0.740112	0.0423577	0.677442	TRUE	3
Col12a1	12816	ENSMUSG00000032332	collagen_ type XII_ alpha 1	19.0269	1.07394	0.0256834	0.603559	FALSE	7.61776	0.0425125	0.907816	0.99969	FALSE	17.3778	-0.975956	0.00783138	0.325939	TRUE	3
Rbm45	241490	ENSMUSG00000042369	RNA binding motif protein 45	20.5271	1.07179	0.0236847	0.58218	FALSE	7.86105	-0.0915373	0.798472	0.99969	FALSE	17.9662	-1.0863	0.00313222	0.22804	TRUE	3
Ttc7	225049	ENSMUSG00000036918	tetratricopeptide repeat domain 7	49.3155	1.07098	0.00538981	0.239841	FALSE	30.0567	0.263993	0.432024	0.99969	FALSE	49.0643	-0.793418	0.00335865	0.233308	TRUE	3
Dennd2c	329727	ENSMUSG00000007379	DENN/MADD domain containing 2C	75.1332	1.06624	0.00245522	0.148424	FALSE	49.9855	0.309325	0.345969	0.99969	FALSE	76.7701	-0.689509	0.0158583	0.465937	TRUE	1
Cnga1	12788	ENSMUSG00000067220	cyclic nucleotide gated channel alpha 1	10.9577	1.06241	0.0265716	0.613167	FALSE	1.87826	-0.0117401	0.964255	0.99969	FALSE	9.42316	-1.08022	0.0022711	0.196218	TRUE	3
Gm17767	NA	ENSMUSG00000099413	predicted gene_ 17767	5.65211	1.0598	0.0236648	0.58218	FALSE	0.711295	-0.0123244	0.94925	0.99969	FALSE	4.79346	-1.22542	0.000411495	0.0781096	TRUE	3
Flnc	68794	ENSMUSG00000068699	filamin C_ gamma	861.957	1.05633	0.000427141	0.0415201	TRUE	455.26	-0.15432	0.53684	0.99969	FALSE	771.618	-1.22604	1.94361e-08	3.85331e-05	TRUE	3
Nuak1	77976	ENSMUSG00000020032	NUAK family_ SNF1-like kinase_ 1	21.3647	1.05584	0.0207113	0.557121	FALSE	10.9647	0.0730623	0.843523	0.99969	FALSE	20.2448	-0.800203	0.0286767	0.582087	TRUE	3
Rogdi	66049	ENSMUSG00000022540	rogdi homolog	66.956	1.05311	0.0028801	0.162236	FALSE	43.3157	0.299059	0.338589	0.99969	FALSE	67.4873	-0.742999	0.00275604	0.218524	TRUE	1
Zfp36l1	12192	ENSMUSG00000021127	zinc finger protein 36_ C3H type-like 1	296.456	1.04682	0.00276694	0.159156	FALSE	140.286	-0.334912	0.18006	0.99969	FALSE	255.381	-1.30064	8.45882e-06	0.00520451	TRUE	3
Ywhaz	22631	ENSMUSG00000022285	tyrosine 3-monooxygenase/tryptophan 5-monooxygenase activation protein_ zeta polypeptide	87.0634	1.04369	0.0020563	0.127461	FALSE	52.4119	0.135507	0.680671	0.99969	FALSE	84.1756	-0.809155	0.0077805	0.325886	TRUE	3
Ahnak	66395	ENSMUSG00000069833	AHNAK nucleoprotein (desmoyokin)	246.869	1.04055	5.03049e-05	0.00705422	TRUE	197.184	0.602516	0.0132218	0.634751	FALSE	273.92	-0.413009	0.0131824	0.423807	FALSE	1
Otud1	71198	ENSMUSG00000043415	OTU domain containing 1	90.7663	1.03991	0.00918251	0.336057	FALSE	36.6556	-0.466002	0.155055	0.99969	FALSE	75.2092	-1.41599	1.63277e-05	0.00832386	TRUE	3
Rps27rt	100043813	ENSMUSG00000050621	ribosomal protein S27_ retrogene	14.1356	1.03964	0.0301688	0.658733	FALSE	5.63406	-0.00853648	0.981063	0.99969	FALSE	12.7009	-1.06297	0.00343894	0.236915	TRUE	3
Myh9	17886	ENSMUSG00000022443	myosin_ heavy polypeptide 9_ non-muscle	81.7531	1.03927	0.00235141	0.144705	FALSE	53.8964	0.314394	0.295918	0.99969	FALSE	82.8576	-0.714577	0.00273397	0.218524	TRUE	1
Myl6b	216459	ENSMUSG00000039824	myosin_ light polypeptide 6B	6.97769	1.03517	0.0313305	0.667703	FALSE	1.53587	0.0209211	0.937618	0.99969	FALSE	6.1428	-1.00521	0.00477974	0.26404	TRUE	3
Mllt1	64144	ENSMUSG00000024212	myeloid/lymphoid or mixed-lineage leukemia; translocated to_ 1	26.1914	1.03063	0.0201981	0.550236	FALSE	15.0791	0.245091	0.502087	0.99969	FALSE	26.0803	-0.741681	0.0259904	0.572573	TRUE	3
Timp1	21857	ENSMUSG00000001131	tissue inhibitor of metalloproteinase 1	14.1902	1.02947	0.0352227	0.706438	FALSE	4.06849	-0.128832	0.692805	0.99969	FALSE	11.9716	-1.20736	0.00104331	0.136846	TRUE	3
Gpx4	625249	ENSMUSG00000075706	glutathione peroxidase 4	215.978	1.02792	0.00333225	0.177044	FALSE	122.671	0.0667446	0.82603	0.99969	FALSE	202.843	-0.848453	0.00832734	0.340011	TRUE	3
Anxa5	11747	ENSMUSG00000027712	annexin A5	74.2914	1.01811	0.00559931	0.245623	FALSE	50.4565	0.321941	0.294302	0.99969	FALSE	75.9982	-0.684752	0.014294	0.437977	TRUE	1
Rrp9	27966	ENSMUSG00000041506	RRP9_ small subunit (SSU) processome component_ homolog (yeast)	33.0686	1.01359	0.0160099	0.478842	FALSE	22.3338	0.364024	0.297295	0.99969	FALSE	34.4585	-0.641881	0.0334991	0.618122	TRUE	1
Zfp703	353310	ENSMUSG00000085795	zinc finger protein 703	68.6624	1.01048	0.00798237	0.310369	FALSE	40.7891	0.152273	0.648282	0.99969	FALSE	66.6216	-0.82055	0.00575027	0.283408	TRUE	3
Gm2912	NA	ENSMUSG00000113098	predicted gene 2912	4.03669	1.00906	0.0203854	0.552317	FALSE	0.297358	0.0551762	0.64864	0.99969	FALSE	3.61171	-0.870912	0.00548851	0.275088	TRUE	3
Cd44	12505	ENSMUSG00000005087	CD44 antigen	50.1078	1.00742	0.0212791	0.565706	FALSE	29.237	0.198188	0.585734	0.99969	FALSE	49.3707	-0.749256	0.026997	0.572897	TRUE	3
Slc43a1	72401	ENSMUSG00000027075	solute carrier family 43_ member 1	141.969	1.00656	0.00786593	0.307003	FALSE	89.1327	0.288212	0.303679	0.99969	FALSE	141.312	-0.686448	0.0268139	0.572897	TRUE	3
Sirt1	93759	ENSMUSG00000020063	sirtuin 1	101.083	1.00471	0.00436885	0.210542	FALSE	55.3271	-0.0486956	0.870637	0.99969	FALSE	92.5766	-1.03992	0.00014523	0.038108	TRUE	3
Myc	17869	ENSMUSG00000022346	myelocytomatosis oncogene	21.9327	1.00134	0.0329514	0.683312	FALSE	10.4251	0.0630774	0.864852	0.99969	FALSE	20.3225	-0.955866	0.00601344	0.288435	TRUE	3
Acot9	56360	ENSMUSG00000025287	acyl-CoA thioesterase 9	19.8589	0.994977	0.0302675	0.658799	FALSE	11.11	0.205791	0.579278	0.99969	FALSE	19.6205	-0.706311	0.0443668	0.68838	TRUE	3
Prrc2a	53761	ENSMUSG00000024393	proline-rich coiled-coil 2A	220.015	0.98888	0.00138012	0.0952063	FALSE	135.759	0.0908965	0.752022	0.99969	FALSE	210.352	-0.854391	0.0011436	0.142694	TRUE	3
Uba3	22200	ENSMUSG00000030061	ubiquitin-like modifier activating enzyme 3	148.846	0.984856	0.00129697	0.091211	FALSE	103.459	0.310928	0.230861	0.99969	FALSE	151.408	-0.669536	0.00292596	0.219681	TRUE	1
Xdh	22436	ENSMUSG00000024066	xanthine dehydrogenase	30.6556	0.984688	0.0266522	0.613682	FALSE	13.4008	-0.151907	0.68117	0.99969	FALSE	26.8532	-1.07667	0.00233781	0.199587	TRUE	3
Nup93	71805	ENSMUSG00000032939	nucleoporin 93	52.2263	0.98158	0.00981161	0.347395	FALSE	28.6692	-0.0164549	0.961593	0.99969	FALSE	48.2423	-0.98555	0.000878743	0.126447	TRUE	3
Gm15965	NA	ENSMUSG00000085279	predicted gene 15965	6.90494	0.980937	0.0423606	0.780979	FALSE	2.20415	0.0711158	0.807446	0.99969	FALSE	6.38438	-0.820637	0.0213709	0.51759	TRUE	3
Cyth2	19158	ENSMUSG00000003269	cytohesin 2	35.6585	0.977891	0.0172114	0.502479	FALSE	20.5615	0.0806253	0.823279	0.99969	FALSE	34.0467	-0.85359	0.00856309	0.345131	TRUE	3
Tnnt2	21956	ENSMUSG00000026414	troponin T2_ cardiac	51.8325	0.97101	0.0314465	0.667703	FALSE	28.942	1.892	3.04903e-07	0.000170175	TRUE	65.5627	-0.269691	0.428893	0.999999	FALSE	1
Abhd2	54608	ENSMUSG00000039202	abhydrolase domain containing 2	19.9191	0.969157	0.0345545	0.697121	FALSE	11.1494	0.163959	0.658559	0.99969	FALSE	19.5157	-0.752075	0.0317786	0.605151	TRUE	3
Neil3	234258	ENSMUSG00000039396	nei like 3 (E. coli)	8.74362	0.969104	0.0460981	0.808867	FALSE	2.12365	-0.101226	0.716638	0.99969	FALSE	7.34015	-0.913481	0.0079896	0.331224	TRUE	3
Wdr13	73447	ENSMUSG00000031166	WD repeat domain 13	44.6255	0.968271	0.0173173	0.50471	FALSE	52.4769	1.1556	0.000176662	0.033483	TRUE	64.2746	0.186776	0.514009	0.999999	FALSE	1
Anxa7	11750	ENSMUSG00000021814	annexin A7	287.553	0.967974	8.18259e-05	0.0106051	TRUE	303.491	1.00682	2.69526e-05	0.00790973	TRUE	375.106	0.0986507	0.60795	0.999999	FALSE	1
Cxcl1	14825	ENSMUSG00000029380	chemokine (C-X-C motif) ligand 1	6.48092	0.964961	0.0428382	0.782152	FALSE	0.977299	-0.116323	0.593325	0.99969	FALSE	5.22989	-1.18531	0.000551808	0.0946722	TRUE	3
Obsl1	98733	ENSMUSG00000026211	obscurin-like 1	204.821	0.959274	0.000688187	0.059764	FALSE	148.651	0.326929	0.238085	0.99969	FALSE	211.356	-0.600164	0.00730181	0.316229	TRUE	1
Myh1	17879	ENSMUSG00000056328	myosin_ heavy polypeptide 1_ skeletal muscle_ adult	747.716	0.951873	0.000413978	0.040703	TRUE	523.77	0.282977	0.213432	0.99969	FALSE	755.524	-0.641869	0.0054025	0.273213	TRUE	3
Coq9	67914	ENSMUSG00000031782	coenzyme Q9	308.243	0.94982	6.41277e-05	0.00863856	TRUE	405.269	1.36315	1.05417e-09	1.06559e-06	TRUE	466.991	0.47915	0.00266391	0.218524	FALSE	1
Nat14	269854	ENSMUSG00000035285	N-acetyltransferase 14	13.1034	0.949696	0.0499846	0.835853	FALSE	6.1976	0.0827137	0.819083	0.99969	FALSE	12.3772	-0.869084	0.0173395	0.481915	TRUE	3
Pvr	52118	ENSMUSG00000040511	poliovirus receptor	65.1301	0.947973	0.00860942	0.322297	FALSE	45.4462	0.295218	0.350611	0.99969	FALSE	66.6556	-0.650696	0.011726	0.40785	TRUE	3
Mt3	17751	ENSMUSG00000031760	metallothionein 3	12.8255	0.947539	0.0504262	0.837565	FALSE	3.17089	-0.0954959	0.749548	0.99969	FALSE	10.7834	-1.38462	0.00017148	0.0424962	TRUE	3
Tpm3-rs7	NA	ENSMUSG00000058126	tropomyosin 3_ related sequence 7	3.79792	0.940074	0.0279379	0.628092	FALSE	0.301371	0.0586148	0.633145	0.99969	FALSE	3.41608	-0.86677	0.00633546	0.297483	TRUE	3
Cdk1	12534	ENSMUSG00000019942	cyclin-dependent kinase 1	8.45289	0.939508	0.0417607	0.776204	FALSE	1.20606	0.00426002	0.983663	0.99969	FALSE	7.28506	-0.626359	0.0375666	0.647633	TRUE	3
Etv6	14011	ENSMUSG00000030199	ets variant 6	26.4264	0.939317	0.0338972	0.692846	FALSE	13.7384	-0.0396884	0.914105	0.99969	FALSE	24.0731	-1.0223	0.00207674	0.190719	TRUE	3
Gm6793	NA	ENSMUSG00000092086	predicted gene 6793	5.75943	0.939033	0.0409034	0.770678	FALSE	1.15205	0.083805	0.714882	0.99969	FALSE	5.25019	-0.814053	0.0165671	0.47349	TRUE	3
Slc4a3	20536	ENSMUSG00000006576	solute carrier family 4 (anion exchanger)_ member 3	101.992	0.936771	0.0251162	0.598191	FALSE	66.4206	0.158323	0.667241	0.99969	FALSE	102.635	-0.723872	0.012449	0.411659	TRUE	3
Col27a1	373864	ENSMUSG00000045672	collagen_ type XXVII_ alpha 1	22.9646	0.936534	0.0496973	0.835677	FALSE	10.6583	-0.00632305	0.986403	0.99969	FALSE	20.8134	-0.924904	0.011058	0.395927	TRUE	3
Tead2	21677	ENSMUSG00000030796	TEA domain family member 2	5.16899	0.93598	0.0463124	0.809741	FALSE	1.63529	0.138618	0.610705	0.99969	FALSE	4.97309	-0.774055	0.0297293	0.591378	TRUE	3
Tmem72	319776	ENSMUSG00000048108	transmembrane protein 72	21.2177	0.934533	0.0448926	0.802376	FALSE	6.98585	-0.398395	0.255269	0.99969	FALSE	16.6394	-1.21361	0.000976247	0.133994	TRUE	3
Ptx3	19288	ENSMUSG00000027832	pentraxin related gene	54.0193	0.932374	0.0236309	0.58218	FALSE	30.8934	0.0999551	0.766362	0.99969	FALSE	51.1941	-0.781712	0.0171802	0.479729	TRUE	3
Ddx39b	53817	ENSMUSG00000019432	DEAD (Asp-Glu-Ala-Asp) box polypeptide 39B	386.689	0.930291	0.000684563	0.0597526	FALSE	275.121	0.280182	0.264167	0.99969	FALSE	392.172	-0.645175	0.000619189	0.102035	TRUE	3
Ccdc136	232664	ENSMUSG00000029769	coiled-coil domain containing 136	19.1877	0.929257	0.0521198	0.849205	FALSE	10.2058	0.124935	0.736425	0.99969	FALSE	18.4081	-0.816122	0.0234336	0.538965	TRUE	3
Bdnf	12064	ENSMUSG00000048482	brain derived neurotrophic factor	17.0925	0.928028	0.0576991	0.88095	FALSE	5.52322	-0.122093	0.72295	0.99969	FALSE	14.5836	-1.13797	0.00202734	0.188217	TRUE	3
Sat1	20229	ENSMUSG00000025283	spermidine/spermine N1-acetyl transferase 1	290.362	0.92459	0.00345294	0.182324	FALSE	192.916	0.188985	0.422655	0.99969	FALSE	285.393	-0.717543	0.00512218	0.271202	TRUE	3
Xirp1	22437	ENSMUSG00000079243	xin actin-binding repeat containing 1	101.993	0.924311	0.0267867	0.614298	FALSE	44.0549	-0.456921	0.160103	0.99969	FALSE	84.6257	-1.2646	0.000205931	0.0473696	TRUE	3
Slc39a1	30791	ENSMUSG00000052310	solute carrier family 39 (zinc transporter)_ member 1	43.2096	0.924185	0.024183	0.58851	FALSE	25.8395	0.130902	0.703493	0.99969	FALSE	41.7352	-0.768535	0.013442	0.426012	TRUE	3
Olfr635	259122	ENSMUSG00000094520	olfactory receptor 635	6.60045	0.923537	0.0553218	0.870696	FALSE	1.635	-0.0499914	0.846349	0.99969	FALSE	5.65635	-0.805817	0.0164665	0.472365	TRUE	3
Pde4b	18578	ENSMUSG00000028525	phosphodiesterase 4B_ cAMP specific	276.496	0.921461	0.0049492	0.228224	FALSE	162.691	-0.0533551	0.829015	0.99969	FALSE	254.892	-0.93679	0.000568803	0.0966585	TRUE	3
Fsd1l	319636	ENSMUSG00000054752	fibronectin type III and SPRY domain containing 1-like	191.084	0.921243	0.000525531	0.048863	TRUE	188.422	0.815178	0.0030162	0.24391	FALSE	237.099	-0.0233921	0.925215	0.999999	FALSE	1
Ngdn	68966	ENSMUSG00000022204	neuroguidin_ EIF4E binding protein	30.3661	0.91811	0.0341833	0.694738	FALSE	15.3994	-0.0513839	0.887874	0.99969	FALSE	27.413	-0.946961	0.00453166	0.263001	TRUE	3
Vim	22352	ENSMUSG00000026728	vimentin	65.8472	0.91238	0.0232391	0.574307	FALSE	39.9507	0.113878	0.718523	0.99969	FALSE	63.1754	-0.776485	0.0131634	0.423807	TRUE	3
Ccna2	12428	ENSMUSG00000027715	cyclin A2	4.99594	0.909965	0.0510551	0.843422	FALSE	1.41719	0.0938235	0.716351	0.99969	FALSE	4.64713	-0.789224	0.0236945	0.542723	TRUE	3
Zfp827	622675	ENSMUSG00000071064	zinc finger protein 827	24.6656	0.904335	0.0415834	0.7758	FALSE	12.3744	-0.131974	0.720533	0.99969	FALSE	21.7573	-0.800835	0.0298464	0.591378	TRUE	3
Atxn7l2	72522	ENSMUSG00000048997	ataxin 7-like 2	91.2577	0.904289	0.00417032	0.203845	FALSE	57.0219	0.0353993	0.904364	0.99969	FALSE	86.3907	-0.86913	0.00023322	0.0501368	TRUE	3
Eef1a1	13627	ENSMUSG00000037742	eukaryotic translation elongation factor 1 alpha 1	111.489	0.901443	0.00935664	0.336997	FALSE	75.0983	0.221033	0.445621	0.99969	FALSE	110.926	-0.668533	0.00923182	0.357318	TRUE	3
Ypel5	383295	ENSMUSG00000039770	yippee like 5	55.861	0.900066	0.0204358	0.552317	FALSE	31.884	-0.00537187	0.987083	0.99969	FALSE	51.7584	-0.899421	0.0019223	0.186411	TRUE	3
Shroom3	27428	ENSMUSG00000029381	shroom family member 3	4.76505	0.89912	0.0488217	0.82934	FALSE	0.765925	-0.00384091	0.981889	0.99969	FALSE	4.09976	-0.651186	0.0291104	0.586003	TRUE	3
Hells	15201	ENSMUSG00000025001	helicase_ lymphoid specific	20.9402	0.893471	0.0563705	0.875123	FALSE	8.96506	-0.146989	0.691896	0.99969	FALSE	18.1913	-1.06282	0.00288213	0.219681	TRUE	3
Zfp12	231866	ENSMUSG00000029587	zinc finger protein 12	32.6282	0.893346	0.0296668	0.651887	FALSE	20.8499	0.162808	0.644297	0.99969	FALSE	32.0703	-0.714689	0.0187493	0.497094	TRUE	3
Rgcc	66214	ENSMUSG00000022018	regulator of cell cycle	81.0849	0.89233	0.0247056	0.596893	FALSE	34.563	-0.536354	0.13468	0.99969	FALSE	64.8697	-1.30635	0.000181968	0.0440291	TRUE	3
4930558N11Rik	NA	ENSMUSG00000100431	RIKEN cDNA 4930558N11 gene	5.83966	0.891038	0.0556266	0.870912	FALSE	1.15693	0.00597683	0.979368	0.99969	FALSE	5.09988	-0.706977	0.0272405	0.572897	TRUE	3
Nudt16l1	66911	ENSMUSG00000022516	nudix (nucleoside diphosphate linked moiety X)-type motif 16-like 1	39.5819	0.889313	0.0230334	0.571614	FALSE	26.5887	0.213746	0.52831	0.99969	FALSE	39.5707	-0.661546	0.0196498	0.504652	TRUE	3
Rcl1	59028	ENSMUSG00000024785	RNA terminal phosphate cyclase-like 1	21.086	0.886217	0.0512226	0.843422	FALSE	11.4286	0.0285679	0.938625	0.99969	FALSE	19.7689	-0.815376	0.0209903	0.517367	TRUE	3
Traf4	22032	ENSMUSG00000017386	TNF receptor associated factor 4	10.7717	0.882706	0.0704502	0.93842	FALSE	4.51369	-0.0417618	0.903256	0.99969	FALSE	9.62766	-0.879429	0.0168899	0.477035	TRUE	3
Wdr89	72338	ENSMUSG00000045690	WD repeat domain 89	23.9617	0.881477	0.0628282	0.904363	FALSE	9.22389	-0.257788	0.485641	0.99969	FALSE	20.1274	-1.09853	0.00273309	0.218524	TRUE	3
Esrra	26379	ENSMUSG00000024955	estrogen related receptor_ alpha	173.082	0.879996	0.00234648	0.144705	FALSE	116.789	0.136306	0.626041	0.99969	FALSE	169.333	-0.697127	0.00678412	0.305859	TRUE	3
Flii	14248	ENSMUSG00000002812	flightless I actin binding protein	120.131	0.876464	0.00434885	0.21017	FALSE	80.9217	0.132851	0.640148	0.99969	FALSE	117.137	-0.746726	0.000495267	0.0883706	TRUE	3
Car5b	56078	ENSMUSG00000031373	carbonic anhydrase 5b_ mitochondrial	7.48178	0.875538	0.0719121	0.947091	FALSE	1.96874	-0.120331	0.677026	0.99969	FALSE	6.19299	-1.07254	0.00296657	0.221317	TRUE	3
Csnk1a1	93687	ENSMUSG00000024576	casein kinase 1_ alpha 1	967.876	0.875425	0.000116427	0.0144336	TRUE	763.01	0.405525	0.0527566	0.99969	FALSE	1024.19	-0.461099	0.00293023	0.219681	FALSE	1
Safb	224903	ENSMUSG00000071054	scaffold attachment factor B	275.873	0.868845	0.00687241	0.286764	FALSE	183.764	0.142749	0.545744	0.99969	FALSE	268.736	-0.706353	0.00662719	0.302215	TRUE	3
2020-09-11	52398	ENSMUSG00000058013	septin 11	760.692	0.862454	0.000198051	0.0221455	TRUE	728.583	0.752591	0.000512886	0.07348	FALSE	910.22	-0.081419	0.642495	0.999999	FALSE	1
Has1	15116	ENSMUSG00000003665	hyaluronan synthase 1	3.63937	0.85942	0.0492669	0.833687	FALSE	0.162325	-0.0354288	0.765049	0.99969	FALSE	2.94685	-0.992786	0.00092489	0.128928	TRUE	3
Lamc2	16782	ENSMUSG00000026479	laminin_ gamma 2	5.89735	0.859339	0.0720967	0.948061	FALSE	1.27351	-0.119823	0.617004	0.99969	FALSE	4.76919	-1.03849	0.00241492	0.204216	TRUE	3
Clptm1l	218335	ENSMUSG00000021610	CLPTM1-like	37.9973	0.858661	0.0326389	0.680045	FALSE	23.7601	0.041999	0.902952	0.99969	FALSE	36.0808	-0.84223	0.00467035	0.263001	TRUE	3
Mybpc1	109272	ENSMUSG00000020061	myosin binding protein C_ slow-type	1071.74	0.855906	4.74608e-05	0.00671041	TRUE	697.669	-0.0234266	0.931134	0.99969	FALSE	1004.54	-0.806708	0.00117903	0.144256	TRUE	3
Fosb	14282	ENSMUSG00000003545	FBJ osteosarcoma oncogene B	7.95773	0.853751	0.0535423	0.86083	FALSE	0.784	0.0315362	0.868085	0.99969	FALSE	6.84232	-0.662903	0.0277728	0.576705	TRUE	3
Cyb5r3	109754	ENSMUSG00000018042	cytochrome b5 reductase 3	24.093	0.851901	0.0763768	0.972937	FALSE	10.7323	-0.114968	0.75669	0.99969	FALSE	21.2855	-0.835587	0.02347	0.538965	TRUE	3
Zfp629	320683	ENSMUSG00000045639	zinc finger protein 629	39.8122	0.848653	0.0359507	0.715215	FALSE	21.4295	-0.126728	0.718226	0.99969	FALSE	35.5507	-0.974988	0.0016792	0.173307	TRUE	3
Dusp5	240672	ENSMUSG00000034765	dual specificity phosphatase 5	10.2446	0.845201	0.0814306	0.992819	FALSE	3.61522	0.0743086	0.82465	0.99969	FALSE	9.39145	-0.710991	0.0492865	0.713235	TRUE	3
Pold3	67967	ENSMUSG00000030726	polymerase (DNA-directed)_ delta 3_ accessory subunit	23.2903	0.843682	0.0565639	0.875514	FALSE	15.1877	0.177783	0.626231	0.99969	FALSE	23.2437	-0.655142	0.0469785	0.701277	TRUE	3
Tnfrsf12a	27279	ENSMUSG00000023905	tumor necrosis factor receptor superfamily_ member 12a	111.098	0.843567	0.0222126	0.570597	FALSE	59.0263	-0.253941	0.426201	0.99969	FALSE	96.5732	-1.11685	4.77584e-05	0.0176568	TRUE	3
Espl1	105988	ENSMUSG00000058290	extra spindle pole bodies 1_ separase	7.07036	0.841512	0.0709684	0.944111	FALSE	1.83375	0.056372	0.831223	0.99969	FALSE	6.40133	-0.833742	0.017793	0.489479	TRUE	3
Panx1	55991	ENSMUSG00000031934	pannexin 1	21.6752	0.837781	0.0655238	0.915267	FALSE	10.1107	-0.151871	0.682085	0.99969	FALSE	18.7527	-0.942894	0.00872188	0.350505	TRUE	3
Tbrg4	21379	ENSMUSG00000000384	transforming growth factor beta regulated gene 4	48.5733	0.834909	0.0292881	0.647365	FALSE	30.1236	0.0263857	0.938276	0.99969	FALSE	45.9677	-0.783555	0.0097769	0.368558	TRUE	3
Igf2	16002	ENSMUSG00000048583	insulin-like growth factor 2	3.14963	0.832608	0.043881	0.791061	FALSE	0.588689	0.14131	0.413268	0.99969	FALSE	3.11527	-0.684189	0.0338686	0.621725	TRUE	3
Ephb3	13845	ENSMUSG00000005958	Eph receptor B3	6.12291	0.832427	0.0807382	0.992819	FALSE	1.38731	-0.11064	0.665443	0.99969	FALSE	5.05199	-0.987615	0.00395041	0.24788	TRUE	3
Cdk11b	12537	ENSMUSG00000029062	cyclin-dependent kinase 11B	220.545	0.826909	0.00259985	0.153373	FALSE	151.701	0.101579	0.693624	0.99969	FALSE	214.164	-0.722542	0.00031283	0.0641588	TRUE	3
Vgll2	215031	ENSMUSG00000049641	vestigial like family member 2	57.2476	0.825623	0.0323223	0.676829	FALSE	35.5592	0.0498165	0.879009	0.99969	FALSE	54.2607	-0.767474	0.00712085	0.31218	TRUE	3
Trp53bp1	27223	ENSMUSG00000043909	transformation related protein 53 binding protein 1	60.1175	0.820019	0.0209832	0.562666	FALSE	39.9085	0.0717017	0.826134	0.99969	FALSE	57.9975	-0.729085	0.00953801	0.363647	TRUE	3
Rps26	27370	ENSMUSG00000025362	ribosomal protein S26	85.9826	0.818254	0.0515752	0.845972	FALSE	44.9666	-0.171484	0.622151	0.99969	FALSE	75.6073	-0.885209	0.0115911	0.404734	TRUE	3
Smim11	68936	ENSMUSG00000051989	small integral membrane protein 11	26.6072	0.816719	0.0637476	0.906193	FALSE	16.3193	0.0729849	0.841611	0.99969	FALSE	25.5696	-0.755556	0.0214333	0.51759	TRUE	3
Lgals1	16852	ENSMUSG00000068220	lectin_ galactose binding_ soluble 1	100.019	0.816157	0.0487129	0.82934	FALSE	55.2526	-0.0980695	0.762857	0.99969	FALSE	90.1392	-0.810556	0.0198021	0.506203	TRUE	3
Cebpb	12608	ENSMUSG00000056501	CCAAT/enhancer binding protein (C/EBP)_ beta	220.421	0.813317	0.0297392	0.652279	FALSE	93.8262	-0.852143	0.00579748	0.385234	FALSE	170.292	-1.67282	1.01854e-08	2.59625e-05	TRUE	3
Lrrcc1	71710	ENSMUSG00000027550	leucine rich repeat and coiled-coil domain containing 1	213.78	0.812505	0.00599336	0.259581	FALSE	234.55	0.961281	8.57899e-05	0.0200121	TRUE	280.946	0.178244	0.429358	0.999999	FALSE	1
Hspb7	29818	ENSMUSG00000006221	heat shock protein family_ member 7 (cardiovascular)	93.9117	0.806429	0.019675	0.541656	FALSE	48.1964	-0.441122	0.159239	0.99969	FALSE	78.621	-1.2639	4.57604e-06	0.00302408	TRUE	3
Mid2	23947	ENSMUSG00000000266	midline 2	39.3745	0.803239	0.0453167	0.803175	FALSE	25.4418	0.0758597	0.82706	0.99969	FALSE	37.8862	-0.730031	0.0140205	0.434547	TRUE	3
Jund	16478	ENSMUSG00000071076	jun D proto-oncogene	114.314	0.80122	0.0511523	0.843422	FALSE	56.3463	-0.405388	0.188168	0.99969	FALSE	96.6349	-1.09317	0.00113977	0.142694	TRUE	3
Brap	72399	ENSMUSG00000029458	BRCA1 associated protein	60.4153	0.800497	0.0218628	0.567173	FALSE	39.7101	0.0381525	0.903709	0.99969	FALSE	57.5839	-0.769967	0.00276783	0.218524	TRUE	3
Actn4	60595	ENSMUSG00000054808	actinin alpha 4	130.464	0.799709	0.00716716	0.291433	FALSE	90.9914	0.0920948	0.737618	0.99969	FALSE	126.872	-0.697651	0.00291791	0.219681	TRUE	3
Tceal7	100040972	ENSMUSG00000079428	transcription elongation factor A (SII)-like 7	11.527	0.798854	0.100482	0.992819	FALSE	4.50222	-0.205555	0.544608	0.99969	FALSE	9.58377	-0.930611	0.0107335	0.389567	TRUE	3
Shoc2	56392	ENSMUSG00000024976	soc-2 (suppressor of clear) homolog (C. elegans)	48.3917	0.797824	0.0463372	0.809741	FALSE	30.8465	0.0763355	0.823793	0.99969	FALSE	46.6196	-0.65959	0.044238	0.688089	TRUE	3
Hdgfl2	15193	ENSMUSG00000002833	HDGF like 2	123.198	0.796727	0.0209694	0.562666	FALSE	74.4231	-0.108577	0.707847	0.99969	FALSE	112.408	-0.888861	0.00104659	0.136846	TRUE	3
Pmepa1	65112	ENSMUSG00000038400	prostate transmembrane protein_ androgen induced 1	56.4633	0.79236	0.0545881	0.865656	FALSE	30.4442	-0.227495	0.493351	0.99969	FALSE	49.5119	-0.997963	0.00199627	0.188217	TRUE	3
Gm26551	NA	ENSMUSG00000097219	predicted gene_ 26551	4.59329	0.790913	0.0853178	0.992819	FALSE	1.41317	0.0764798	0.768135	0.99969	FALSE	4.27478	-0.727788	0.0350366	0.628931	TRUE	3
Fos	14281	ENSMUSG00000021250	FBJ osteosarcoma oncogene	198.229	0.788988	0.10666	0.992819	FALSE	61.2181	-0.584131	0.0912858	0.99969	FALSE	160.466	-1.74974	2.82836e-07	0.000458786	TRUE	3
Bhlhe40	20893	ENSMUSG00000030103	basic helix-loop-helix family_ member e40	507.945	0.788618	0.0222641	0.570597	FALSE	329.185	0.00540085	0.984127	0.99969	FALSE	478.379	-0.715703	0.0196673	0.504652	TRUE	3
Plk1	18817	ENSMUSG00000030867	polo like kinase 1	7.88657	0.785161	0.104151	0.992819	FALSE	2.41986	-0.109934	0.70829	0.99969	FALSE	6.65156	-0.789374	0.0213177	0.51759	TRUE	3
Arf5	11844	ENSMUSG00000020440	ADP-ribosylation factor 5	110.864	0.783778	0.0200046	0.546708	FALSE	71.4648	-0.00156946	0.995656	0.99969	FALSE	104.169	-0.784955	0.00136485	0.151581	TRUE	3
Plekhg4	102075	ENSMUSG00000014782	pleckstrin homology domain containing_ family G (with RhoGef domain) member 4	9.6918	0.783325	0.108318	0.992819	FALSE	3.18517	-0.160099	0.602469	0.99969	FALSE	8.02961	-0.811189	0.0195424	0.504623	TRUE	3
Ip6k3	271424	ENSMUSG00000024210	inositol hexaphosphate kinase 3	73.5121	0.782338	0.0225378	0.570597	FALSE	51.1762	0.0723736	0.820455	0.99969	FALSE	71.4366	-0.665856	0.0217381	0.520853	TRUE	3
Gm47598	NA	ENSMUSG00000111045	predicted gene_ 47598	4.9648	0.781801	0.095826	0.992819	FALSE	1.13623	-0.067384	0.761052	0.99969	FALSE	4.13235	-0.70172	0.025273	0.565805	TRUE	3
Gigyf1	57330	ENSMUSG00000029714	GRB10 interacting GYF protein 1	634.237	0.781515	0.0125127	0.403901	FALSE	420.291	0.0025848	0.991778	0.99969	FALSE	599.14	-0.763753	0.00221425	0.192726	TRUE	3
Txnl4a	27366	ENSMUSG00000057130	thioredoxin-like 4A	13.1918	0.779775	0.108307	0.992819	FALSE	6.48823	0.0269787	0.940781	0.99969	FALSE	12.2171	-0.726097	0.0481156	0.705445	TRUE	3
L1td1	381591	ENSMUSG00000087166	LINE-1 type transposase domain containing 1	7.96473	0.779107	0.102658	0.992819	FALSE	1.76871	-0.140561	0.546323	0.99969	FALSE	6.32838	-0.912872	0.00620734	0.294872	TRUE	3
Med12l	329650	ENSMUSG00000056476	mediator complex subunit 12-like	4.25652	0.777309	0.0815835	0.992819	FALSE	0.468571	-0.0705083	0.668262	0.99969	FALSE	3.46166	-0.866124	0.00416194	0.251734	TRUE	3
Gsk3a	606496	ENSMUSG00000057177	glycogen synthase kinase 3 alpha	57.2266	0.774592	0.0354896	0.710124	FALSE	41.1361	0.1841	0.561179	0.99969	FALSE	57.3086	-0.588882	0.0270503	0.572897	TRUE	3
Abcb1b	18669	ENSMUSG00000028970	ATP-binding cassette_ sub-family B (MDR/TAP)_ member 1B	16.7402	0.773781	0.0985232	0.992819	FALSE	9.16171	-0.0381122	0.918187	0.99969	FALSE	15.2771	-0.850409	0.015531	0.461274	TRUE	3
Gm45792	NA	ENSMUSG00000108884	predicted gene 45792	3.08391	0.772424	0.0557038	0.870912	FALSE	0.18302	0.0266393	0.822216	0.99969	FALSE	2.72244	-0.742037	0.0105211	0.386109	TRUE	3
Mtch1	56462	ENSMUSG00000024012	mitochondrial carrier 1	51.2258	0.769019	0.0427563	0.782081	FALSE	35.857	0.138651	0.66848	0.99969	FALSE	50.6229	-0.625654	0.0282847	0.580515	TRUE	3
Txnrd1	50493	ENSMUSG00000020250	thioredoxin reductase 1	162.872	0.764944	0.0181121	0.515577	FALSE	111.539	0.0748486	0.771553	0.99969	FALSE	157	-0.677326	0.00708994	0.31218	TRUE	3
Gdpd3	68616	ENSMUSG00000030703	glycerophosphodiester phosphodiesterase domain containing 3	8.3499	0.763982	0.116694	0.992819	FALSE	2.97285	-0.0578717	0.856807	0.99969	FALSE	7.27726	-0.826482	0.0227451	0.534169	TRUE	3
Gm28151	NA	ENSMUSG00000100213	predicted gene 28151	21.205	0.763765	0.0915143	0.992819	FALSE	12.748	-0.00106144	0.997711	0.999778	FALSE	19.8819	-0.767617	0.0268589	0.572897	TRUE	3
Tiprl	226591	ENSMUSG00000040843	TIP41_ TOR signalling pathway regulator-like (S. cerevisiae)	45.1837	0.761207	0.0456891	0.803339	FALSE	26.2216	-0.160961	0.635724	0.99969	FALSE	40.3134	-0.938762	0.00115329	0.142904	TRUE	3
R3hdm4	109284	ENSMUSG00000035781	R3H domain containing 4	119.95	0.758056	0.0180091	0.513873	FALSE	79.0918	0.00986099	0.971882	0.99969	FALSE	113.175	-0.728448	0.00401488	0.24788	TRUE	3
Sqstm1	18412	ENSMUSG00000015837	sequestosome 1	165.247	0.753872	0.021764	0.567173	FALSE	112.3	0.0723065	0.792173	0.99969	FALSE	158.742	-0.647811	0.0200661	0.507139	TRUE	3
Ripk1	19766	ENSMUSG00000021408	receptor (TNFRSF)-interacting serine-threonine kinase 1	36.7778	0.750672	0.0697709	0.93842	FALSE	25.3091	0.125051	0.715267	0.99969	FALSE	36.0338	-0.622684	0.0438888	0.685089	TRUE	3
Exoc3l	277978	ENSMUSG00000043251	exocyst complex component 3-like	12.0076	0.748511	0.126008	0.992819	FALSE	5.66163	-0.0375314	0.915678	0.99969	FALSE	10.8501	-0.726154	0.0466198	0.7002	TRUE	3
Dmxl2	235380	ENSMUSG00000041268	Dmx-like 2	28.6359	0.746281	0.0824126	0.992819	FALSE	17.9457	-0.0393343	0.913298	0.99969	FALSE	26.6654	-0.786174	0.0184915	0.49656	TRUE	3
Dbp	13170	ENSMUSG00000059824	D site albumin promoter binding protein	93.0689	0.7454	0.0740389	0.962081	FALSE	144.14	0.716515	0.0512348	0.99969	FALSE	158.653	0.630953	0.0357524	0.632557	TRUE	2
Agpat1	55979	ENSMUSG00000034254	1-acylglycerol-3-phosphate O-acyltransferase 1 (lysophosphatidic acid acyltransferase_ alpha)	32.8968	0.744805	0.072387	0.948963	FALSE	19.8036	-0.0991673	0.784594	0.99969	FALSE	29.9815	-0.816818	0.0150553	0.452427	TRUE	3
2020-09-09	53860	ENSMUSG00000059248	septin 9	27.6006	0.744611	0.10024	0.992819	FALSE	14.9752	-0.0789717	0.828468	0.99969	FALSE	24.9761	-0.804218	0.0204001	0.510547	TRUE	3
Col7a1	12836	ENSMUSG00000025650	collagen_ type VII_ alpha 1	344.146	0.740399	0.0227464	0.570597	FALSE	199.483	-0.317902	0.248859	0.99969	FALSE	298.717	-1.07342	9.99584e-06	0.00590348	TRUE	3
Rtl6	223732	ENSMUSG00000055745	retrotransposon Gag like 6	5.13785	0.737922	0.113256	0.992819	FALSE	1.22351	-0.0361066	0.878796	0.99969	FALSE	4.3493	-0.705925	0.0318624	0.606099	TRUE	3
Klc1	16593	ENSMUSG00000021288	kinesin light chain 1	314.167	0.734985	0.0115366	0.385484	FALSE	225.52	0.0794336	0.758095	0.99969	FALSE	305.177	-0.680369	0.000337054	0.0675736	TRUE	3
Atp13a5	268878	ENSMUSG00000048939	ATPase type 13A5	27.5638	0.734615	0.0930449	0.992819	FALSE	17.3278	-0.00974024	0.978358	0.99969	FALSE	25.7664	-0.769279	0.0185113	0.49656	TRUE	3
Klf2	16598	ENSMUSG00000055148	Kruppel-like factor 2 (lung)	44.3843	0.733923	0.0742396	0.962081	FALSE	23.5893	-0.252411	0.476578	0.99969	FALSE	38.3516	-0.945511	0.00495578	0.267148	TRUE	3
Dr1	13486	ENSMUSG00000029265	down-regulator of transcription 1	28.6926	0.731383	0.101646	0.992819	FALSE	16.8053	-0.0134984	0.970247	0.99969	FALSE	26.6936	-0.728018	0.0321989	0.609241	TRUE	3
Uhrf1	18140	ENSMUSG00000001228	ubiquitin-like_ containing PHD and RING finger domains_ 1	4.75184	0.730961	0.0941027	0.992819	FALSE	0.740883	-0.00372634	0.984895	0.99969	FALSE	4.06789	-0.857748	0.00820251	0.337229	TRUE	3
Pygo2	68911	ENSMUSG00000047824	pygopus 2	46.7889	0.728734	0.0690186	0.936377	FALSE	29.3353	-0.0615687	0.861246	0.99969	FALSE	43.2679	-0.791452	0.0112999	0.399285	TRUE	3
Megf8	269878	ENSMUSG00000045039	multiple EGF-like-domains 8	67.401	0.72799	0.0478384	0.824618	FALSE	46.5407	0.0456815	0.890983	0.99969	FALSE	64.9091	-0.667706	0.0211339	0.51759	TRUE	3
Amotl2	56332	ENSMUSG00000032531	angiomotin-like 2	26.7562	0.719698	0.121289	0.992819	FALSE	14.4417	-0.0854744	0.815586	0.99969	FALSE	24.2164	-0.763134	0.0333696	0.617649	TRUE	3
Btg2	12227	ENSMUSG00000020423	B cell translocation gene 2_ anti-proliferative	183.687	0.716671	0.142759	0.992819	FALSE	80.6711	-0.207732	0.525003	0.99969	FALSE	159.873	-1.15768	0.000767947	0.11556	TRUE	3
Hmgb2	97165	ENSMUSG00000054717	high mobility group box 2	31.7954	0.714238	0.107662	0.992819	FALSE	19.4451	-0.0667045	0.856413	0.99969	FALSE	29.2279	-0.763673	0.0284064	0.580515	TRUE	3
Actn2	11472	ENSMUSG00000052374	actinin alpha 2	351.321	0.713235	0.0261188	0.606084	FALSE	240.386	0.00287649	0.991063	0.99969	FALSE	333.13	-0.706995	0.00330151	0.233308	TRUE	3
Napa	108124	ENSMUSG00000006024	N-ethylmaleimide sensitive fusion protein attachment protein alpha	148.17	0.712525	0.0261725	0.606084	FALSE	174.286	0.970608	6.40076e-05	0.0164031	TRUE	199.993	0.252769	0.29038	0.999999	FALSE	1
Prmt6	99890	ENSMUSG00000049300	protein arginine N-methyltransferase 6	16.2721	0.708434	0.137258	0.992819	FALSE	7.47623	-0.186526	0.611884	0.99969	FALSE	13.8245	-0.890543	0.0149352	0.451676	TRUE	3
Bgn	12111	ENSMUSG00000031375	biglycan	47.5566	0.707692	0.117767	0.992819	FALSE	26.8533	-0.102795	0.772736	0.99969	FALSE	43.0125	-0.756706	0.0325496	0.609858	TRUE	3
Gm36756	NA	ENSMUSG00000113634	predicted gene_ 36756	3.06367	0.705202	0.0927314	0.992819	FALSE	0.499307	0.0295017	0.861699	0.99969	FALSE	2.71446	-0.737435	0.0158924	0.465937	TRUE	3
Nasp	50927	ENSMUSG00000028693	nuclear autoantigenic sperm protein (histone-binding)	58.6341	0.704843	0.0582972	0.88105	FALSE	37.1807	-0.0589356	0.853595	0.99969	FALSE	54.146	-0.752836	0.00747278	0.321294	TRUE	3
Tec	21682	ENSMUSG00000029217	tec protein tyrosine kinase	58.2436	0.70425	0.0789115	0.989749	FALSE	38.6001	-0.0123919	0.9705	0.99969	FALSE	54.9905	-0.674214	0.0378949	0.648623	TRUE	3
Ccl7	20306	ENSMUSG00000035373	chemokine (C-C motif) ligand 7	6.08817	0.703862	0.126189	0.992819	FALSE	0.907464	-0.232781	0.267162	0.99969	FALSE	4.58971	-0.990868	0.00172183	0.173799	TRUE	3
Dmpk	13400	ENSMUSG00000030409	dystrophia myotonica-protein kinase	1113.58	0.702366	0.0106676	0.367948	FALSE	711.526	-0.199264	0.472324	0.99969	FALSE	999.043	-0.911238	3.0496e-05	0.0136035	TRUE	3
Cdk10	234854	ENSMUSG00000033862	cyclin-dependent kinase 10	90.9543	0.702322	0.0421151	0.778924	FALSE	62.5273	0.0191998	0.948256	0.99969	FALSE	86.5374	-0.692319	0.00463036	0.263001	TRUE	3
Zfp428	232969	ENSMUSG00000064264	zinc finger protein 428	3.23672	0.700261	0.0949653	0.992819	FALSE	0.518854	0.0294115	0.855183	0.99969	FALSE	2.87496	-0.632013	0.0325213	0.609858	TRUE	3
Shf	435684	ENSMUSG00000033256	Src homology 2 domain containing F	4.41467	0.700217	0.12843	0.992819	FALSE	1.00182	-0.102715	0.646922	0.99969	FALSE	3.59536	-0.826296	0.00976019	0.368558	TRUE	3
Id1	15901	ENSMUSG00000042745	inhibitor of DNA binding 1	18.4842	0.695486	0.132378	0.992819	FALSE	8.8848	-0.283568	0.443113	0.99969	FALSE	15.4475	-0.992007	0.00640723	0.297719	TRUE	3
Olfr889	258475	ENSMUSG00000096356	olfactory receptor 889	5.04502	0.69347	0.139581	0.992819	FALSE	1.61947	-0.0395386	0.884457	0.99969	FALSE	4.38068	-0.775808	0.0243256	0.552919	TRUE	3
Csnk1g2	103236	ENSMUSG00000003345	casein kinase 1_ gamma 2	58.9873	0.688432	0.0550127	0.868227	FALSE	41.9779	0.0744255	0.81463	0.99969	FALSE	57.4658	-0.602285	0.0298423	0.591378	TRUE	3
Kat8	67773	ENSMUSG00000030801	K(lysine) acetyltransferase 8	68.3921	0.688023	0.0506418	0.839515	FALSE	45.993	-0.0193166	0.949718	0.99969	FALSE	64.3862	-0.7057	0.00710566	0.31218	TRUE	3
Hnrnpa1	15382	ENSMUSG00000046434	heterogeneous nuclear ribonucleoprotein A1	169.237	0.68665	0.0189173	0.530554	FALSE	117.795	-0.0233685	0.931924	0.99969	FALSE	160.117	-0.68365	0.00683953	0.305859	TRUE	3
Adamtsl5	66548	ENSMUSG00000043822	ADAMTS-like 5	165.571	0.685917	0.0345168	0.697121	FALSE	108.955	-0.120925	0.686283	0.99969	FALSE	151.809	-0.785942	0.00387175	0.246463	TRUE	3
Sf3b6	66055	ENSMUSG00000037361	splicing factor 3B_ subunit 6	44.8952	0.685035	0.0922323	0.992819	FALSE	25.994	-0.181349	0.593819	0.99969	FALSE	39.8164	-0.858116	0.00621374	0.294872	TRUE	3
Fbxo24	71176	ENSMUSG00000089984	F-box protein 24	4.01775	0.683129	0.114796	0.992819	FALSE	0.572869	-0.041765	0.810421	0.99969	FALSE	3.3496	-0.602641	0.0328681	0.612817	TRUE	3
Ptpn2	19255	ENSMUSG00000024539	protein tyrosine phosphatase_ non-receptor type 2	137.786	0.682363	0.0403607	0.763988	FALSE	98.8598	0.0696867	0.80171	0.99969	FALSE	133.627	-0.601821	0.0191	0.501178	TRUE	3
Spag7	216873	ENSMUSG00000018287	sperm associated antigen 7	17.1532	0.681238	0.147634	0.992819	FALSE	9.81751	-0.0411789	0.911667	0.99969	FALSE	15.7458	-0.739906	0.0375419	0.647633	TRUE	3
Ykt6	56418	ENSMUSG00000002741	YKT6 v-SNARE homolog (S. cerevisiae)	45.36	0.678842	0.0817656	0.992819	FALSE	26.1064	-0.247962	0.464151	0.99969	FALSE	39.5667	-0.947904	0.00133172	0.151377	TRUE	3
Capns1	12336	ENSMUSG00000001794	calpain_ small subunit 1	81.546	0.677534	0.0497264	0.835677	FALSE	56.2814	0.0322431	0.91285	0.99969	FALSE	77.8814	-0.630998	0.0145255	0.44294	TRUE	3
Senp3	80886	ENSMUSG00000005204	SUMO/sentrin specific peptidase 3	59.348	0.676957	0.0636078	0.906193	FALSE	42.8645	0.073753	0.813814	0.99969	FALSE	57.795	-0.605117	0.0267768	0.572897	TRUE	3
Grk2	110355	ENSMUSG00000024858	G protein-coupled receptor kinase 2	65.8163	0.675878	0.0804169	0.992819	FALSE	42.5482	-0.0574093	0.861733	0.99969	FALSE	60.8583	-0.757209	0.00415008	0.251734	TRUE	3
Cdc7	12545	ENSMUSG00000029283	cell division cycle 7 (S. cerevisiae)	11.3694	0.675287	0.167424	0.992819	FALSE	5.89589	-0.00693169	0.984335	0.99969	FALSE	10.4131	-0.764237	0.0381938	0.65121	TRUE	3
Pelp1	75273	ENSMUSG00000018921	proline_ glutamic acid and leucine rich protein 1	19.3532	0.673791	0.148218	0.992819	FALSE	11.2534	-0.0285498	0.938601	0.99969	FALSE	17.8035	-0.697748	0.0473395	0.70156	TRUE	3
Dnajb2	56812	ENSMUSG00000026203	DnaJ heat shock protein family (Hsp40) member B2	84.4661	0.673041	0.0523195	0.850439	FALSE	108.743	1.04895	9.31566e-05	0.0206706	TRUE	121.257	0.387574	0.0929497	0.854017	FALSE	1
Plcb3	18797	ENSMUSG00000024960	phospholipase C_ beta 3	30.3497	0.672399	0.117804	0.992819	FALSE	19.2665	-0.0599763	0.868106	0.99969	FALSE	28.1085	-0.727591	0.0296452	0.591378	TRUE	3
Chaf1a	27221	ENSMUSG00000002835	chromatin assembly factor 1_ subunit A (p150)	4.84442	0.670542	0.125576	0.992819	FALSE	0.888098	-0.0291761	0.879228	0.99969	FALSE	4.11341	-0.604879	0.0404837	0.666472	TRUE	3
Ube2v1	66589	ENSMUSG00000078923	ubiquitin-conjugating enzyme E2 variant 1	8.61537	0.667938	0.171079	0.992819	FALSE	1.90699	-0.47182	0.0931283	0.99969	FALSE	6.16781	-1.32062	0.000139728	0.0372115	TRUE	3
Pold1	18971	ENSMUSG00000038644	polymerase (DNA directed)_ delta 1_ catalytic subunit	17.4522	0.667608	0.159248	0.992819	FALSE	7.97482	-0.279709	0.447477	0.99969	FALSE	14.3591	-1.03245	0.00410049	0.250565	TRUE	3
Rab4b	19342	ENSMUSG00000053291	RAB4B_ member RAS oncogene family	4.82419	0.667282	0.139219	0.992819	FALSE	1.55542	0.0390231	0.884034	0.99969	FALSE	4.39797	-0.677065	0.045347	0.69448	TRUE	3
Gpat4	102247	ENSMUSG00000031545	glycerol-3-phosphate acyltransferase 4	40.7073	0.666835	0.0980895	0.992819	FALSE	27.9202	0.0134291	0.969022	0.99969	FALSE	38.837	-0.667703	0.0272125	0.572897	TRUE	3
Phf10	72057	ENSMUSG00000023883	PHD finger protein 10	61.5907	0.6654	0.0795012	0.992819	FALSE	41.4499	-0.0282072	0.92985	0.99969	FALSE	57.708	-0.701301	0.0122188	0.411659	TRUE	3
Atp6v0a1	11975	ENSMUSG00000019302	ATPase_ H+ transporting_ lysosomal V0 subunit A1	173.46	0.663053	0.021963	0.567827	FALSE	123.34	-0.00404102	0.988754	0.99969	FALSE	165.296	-0.634345	0.0146673	0.445084	TRUE	3
Cpne2	234577	ENSMUSG00000034361	copine II	41.5674	0.662551	0.122889	0.992819	FALSE	27.1678	-0.0314543	0.92989	0.99969	FALSE	38.8803	-0.746248	0.0166649	0.47349	TRUE	3
Maff	17133	ENSMUSG00000042622	v-maf musculoaponeurotic fibrosarcoma oncogene family_ protein F (avian)	12.1993	0.660368	0.172932	0.992819	FALSE	3.64309	-0.26638	0.419444	0.99969	FALSE	9.83712	-0.801322	0.0205008	0.511602	TRUE	3
Mad2l1	56150	ENSMUSG00000029910	MAD2 mitotic arrest deficient-like 1	5.85833	0.659744	0.166792	0.992819	FALSE	2.07801	-0.0977165	0.736752	0.99969	FALSE	4.96463	-0.794937	0.0222452	0.528838	TRUE	3
Snhg9	NA	ENSMUSG00000090101	small nucleolar RNA host gene 9	85.2825	0.659619	0.09538	0.992819	FALSE	49.7571	-0.276097	0.424869	0.99969	FALSE	73.8981	-0.927961	0.00372776	0.244538	TRUE	3
Rpl27	19942	ENSMUSG00000063316	ribosomal protein L27	45.173	0.656175	0.111942	0.992819	FALSE	25.146	-0.292454	0.397925	0.99969	FALSE	38.9657	-0.922008	0.00532147	0.272657	TRUE	3
Ap2s1	232910	ENSMUSG00000008036	adaptor-related protein complex 2_ sigma 1 subunit	27.5989	0.65462	0.133657	0.992819	FALSE	15.4213	-0.222076	0.543005	0.99969	FALSE	23.9987	-0.934133	0.00432519	0.258108	TRUE	3
Supt16	114741	ENSMUSG00000035726	suppressor of Ty 16	79.9505	0.652342	0.0587072	0.883057	FALSE	50.5194	-0.188395	0.542161	0.99969	FALSE	71.8245	-0.832069	0.00282301	0.219681	TRUE	3
Mfsd4b4	NA	ENSMUSG00000096687	major facilitator superfamily domain containing 4B4	29.9368	0.651261	0.119662	0.992819	FALSE	18.6921	-0.136697	0.702108	0.99969	FALSE	26.9772	-0.817812	0.0105383	0.386109	TRUE	3
Ankrd1	107765	ENSMUSG00000024803	ankyrin repeat domain 1 (cardiac muscle)	97.7239	0.650754	0.177939	0.992819	FALSE	51.3926	0.107596	0.745116	0.99969	FALSE	95.5304	-1.00653	0.000709409	0.108188	TRUE	3
Psmc1	19179	ENSMUSG00000021178	protease (prosome_ macropain) 26S subunit_ ATPase 1	70.4646	0.649075	0.0546558	0.865656	FALSE	46.8206	-0.115592	0.704387	0.99969	FALSE	64.6446	-0.783272	0.00155153	0.164785	TRUE	3
Slc10a3	214601	ENSMUSG00000032806	solute carrier family 10 (sodium/bile acid cotransporter family)_ member 3	10.1973	0.647845	0.185469	0.992819	FALSE	4.71704	-0.071139	0.838401	0.99969	FALSE	8.9763	-0.742733	0.0439314	0.685089	TRUE	3
Crocc	230872	ENSMUSG00000040860	ciliary rootlet coiled-coil_ rootletin	54.7912	0.645863	0.12528	0.992819	FALSE	33.767	-0.135816	0.689706	0.99969	FALSE	49.4338	-0.808044	0.00885052	0.351075	TRUE	3
Tuba1a	22142	ENSMUSG00000072235	tubulin_ alpha 1A	20.3548	0.645194	0.168277	0.992819	FALSE	12.4557	-0.0590794	0.873143	0.99969	FALSE	18.7551	-0.735445	0.0376671	0.648623	TRUE	3
Nsfl1c	386649	ENSMUSG00000027455	NSFL1 (p97) cofactor (p47)	104.268	0.643858	0.0652058	0.915267	FALSE	71.1872	-0.0413927	0.888039	0.99969	FALSE	97.7974	-0.6848	0.00757917	0.32286	TRUE	3
Gm43263	NA	ENSMUSG00000106683	predicted gene 43263	12.829	0.640946	0.18593	0.992819	FALSE	4.13423	-0.528389	0.109449	0.99969	FALSE	9.27643	-1.24381	0.000603065	0.100565	TRUE	3
Maged2	80884	ENSMUSG00000025268	melanoma antigen_ family D_ 2	19.3391	0.638157	0.182029	0.992819	FALSE	43.7369	1.67236	5.79476e-07	0.000284961	TRUE	44.3185	0.859187	0.0136941	0.430184	TRUE	2
Spp1	20750	ENSMUSG00000029304	secreted phosphoprotein 1	15.1793	0.637789	0.181964	0.992819	FALSE	3.91521	-0.290499	0.335138	0.99969	FALSE	11.837	-1.09334	0.00217842	0.191534	TRUE	3
Adamts5	23794	ENSMUSG00000022894	a disintegrin-like and metallopeptidase (reprolysin type) with thrombospondin type 1 motif_ 5 (aggrecanase-2)	172.838	0.634153	0.0678034	0.927867	FALSE	231.536	1.10048	3.92255e-05	0.0104957	TRUE	254.916	0.485726	0.0504537	0.719046	FALSE	2
Rps28	54127	ENSMUSG00000067288	ribosomal protein S28	100.971	0.632713	0.0815346	0.992819	FALSE	52.8462	-0.597947	0.0482915	0.99969	FALSE	81.4125	-1.20729	4.40274e-05	0.0175523	TRUE	3
Hspa9	15526	ENSMUSG00000024359	heat shock protein 9	171.178	0.632013	0.0611913	0.897386	FALSE	108.692	-0.21771	0.40628	0.99969	FALSE	152.782	-0.828258	0.0020843	0.190719	TRUE	3
Nudt10	102954	ENSMUSG00000073293	nudix (nucleoside diphosphate linked moiety X)-type motif 10	4.59559	0.627386	0.152589	0.992819	FALSE	0.650973	-0.117495	0.532314	0.99969	FALSE	3.64153	-0.748691	0.0112053	0.399285	TRUE	3
Gm42788	NA	ENSMUSG00000107388	predicted gene 42788	9.31831	0.625981	0.199095	0.992819	FALSE	3.53052	-0.160535	0.623052	0.99969	FALSE	7.81839	-0.734455	0.038417	0.651359	TRUE	3
Tcf19	106795	ENSMUSG00000050410	transcription factor 19	3.97744	0.623758	0.155157	0.992819	FALSE	0.869079	-0.0543167	0.799822	0.99969	FALSE	3.34162	-0.645656	0.0321437	0.609241	TRUE	3
Dis3l	213550	ENSMUSG00000032396	DIS3 like exosome 3'-5' exoribonuclease	97.9841	0.620403	0.0904764	0.992819	FALSE	56.2007	-0.412212	0.190379	0.99969	FALSE	82.4051	-1.08056	4.86704e-05	0.0176568	TRUE	3
Sap30	60406	ENSMUSG00000031609	sin3 associated polypeptide	22.9229	0.618563	0.163108	0.992819	FALSE	13.0543	-0.242519	0.5102	0.99969	FALSE	19.6986	-0.922765	0.00633252	0.297483	TRUE	3
Foxj2	60611	ENSMUSG00000003154	forkhead box J2	99.3269	0.616544	0.0754825	0.965391	FALSE	64.0827	-0.188982	0.535932	0.99969	FALSE	89.3543	-0.792828	0.00468479	0.263001	TRUE	3
Rnf25	57751	ENSMUSG00000026171	ring finger protein 25	47.903	0.61653	0.115826	0.992819	FALSE	31.5063	-0.123443	0.715127	0.99969	FALSE	43.6594	-0.795729	0.00426931	0.256489	TRUE	3
Nop56	67134	ENSMUSG00000027405	NOP56 ribonucleoprotein	201.906	0.614687	0.0343244	0.694937	FALSE	147.432	0.00322644	0.989962	0.99969	FALSE	193.036	-0.6131	0.00284854	0.219681	TRUE	3
Rps15	20054	ENSMUSG00000063457	ribosomal protein S15	123.71	0.611696	0.129878	0.992819	FALSE	76.7173	-0.166436	0.616229	0.99969	FALSE	110.567	-0.701143	0.0406797	0.668984	TRUE	3
Nsd2	107823	ENSMUSG00000057406	nuclear receptor binding SET domain protein 2	88.6401	0.609324	0.0748298	0.962081	FALSE	65.9949	0.0157716	0.955846	0.99969	FALSE	85.2658	-0.612772	0.0152871	0.45689	TRUE	3
Map3k8	26410	ENSMUSG00000024235	mitogen-activated protein kinase kinase kinase 8	29.1094	0.607753	0.154985	0.992819	FALSE	16.38	-0.296453	0.413324	0.99969	FALSE	24.8163	-0.964981	0.00305593	0.224661	TRUE	3
Rpl38	67671	ENSMUSG00000057322	ribosomal protein L38	109.531	0.606708	0.0957907	0.992819	FALSE	60.1832	-0.502003	0.104611	0.99969	FALSE	89.9941	-1.10022	0.000166003	0.0423142	TRUE	3
Zfp395	380912	ENSMUSG00000034522	zinc finger protein 395	81.4331	0.606126	0.0592921	0.886687	FALSE	54.5825	-0.167745	0.621737	0.99969	FALSE	73.6573	-0.68241	0.0363508	0.636513	TRUE	3
Txn1	22166	ENSMUSG00000028367	thioredoxin 1	27.3215	0.604959	0.180997	0.992819	FALSE	16.0042	-0.130572	0.719759	0.99969	FALSE	24.4744	-0.736576	0.0313617	0.601729	TRUE	3
Thbd	21824	ENSMUSG00000074743	thrombomodulin	23.0517	0.604747	0.203863	0.992819	FALSE	9.66332	-0.522293	0.159262	0.99969	FALSE	17.9449	-1.10069	0.00275316	0.218524	TRUE	3
Paip1	218693	ENSMUSG00000025451	polyadenylate binding protein-interacting protein 1	47.9343	0.604705	0.150002	0.992819	FALSE	26.4121	-0.352274	0.301616	0.99969	FALSE	40.593	-0.944387	0.00377237	0.244538	TRUE	3
Wdr83os	414077	ENSMUSG00000059355	WD repeat domain 83 opposite strand	28.2028	0.603912	0.177455	0.992819	FALSE	16.4422	-0.146879	0.685661	0.99969	FALSE	25.098	-0.751113	0.0268118	0.572897	TRUE	3
Zfp948	381066	ENSMUSG00000067931	zinc finger protein 948	36.3965	0.603305	0.13662	0.992819	FALSE	24.9126	-0.0514628	0.883783	0.99969	FALSE	34.0787	-0.639481	0.0480417	0.705445	TRUE	3
Dapk3	13144	ENSMUSG00000034974	death-associated protein kinase 3	42.7243	0.603209	0.120547	0.992819	FALSE	24.1299	-0.37594	0.301728	0.99969	FALSE	35.5894	-0.914988	0.00881939	0.351075	TRUE	3
Ndufa3	66091	ENSMUSG00000035674	NADH dehydrogenase (ubiquinone) 1 alpha subcomplex_ 3	109.534	0.602034	0.114065	0.992819	FALSE	59.463	-0.529445	0.0780547	0.99969	FALSE	89.8924	-1.0852	0.000420927	0.0782354	TRUE	3
Muc13	17063	ENSMUSG00000022824	mucin 13_ epithelial transmembrane	2.19685	0.599818	0.108211	0.992819	FALSE	0	0	1	1	FALSE	1.83071	-0.612079	0.0160763	0.468018	TRUE	3
Ctns	83429	ENSMUSG00000005949	cystinosis_ nephropathic	52.4914	0.598451	0.129222	0.992819	FALSE	34.3391	-0.104872	0.753622	0.99969	FALSE	48.2746	-0.671749	0.0352219	0.629034	TRUE	3
Mknk2	17347	ENSMUSG00000020190	MAP kinase-interacting serine/threonine kinase 2	120.129	0.595507	0.0606904	0.893538	FALSE	86.4259	-0.0522279	0.859221	0.99969	FALSE	113.026	-0.658709	0.00542858	0.273213	TRUE	3
Galnt1	14423	ENSMUSG00000000420	polypeptide N-acetylgalactosaminyltransferase 1	91.5635	0.594953	0.0970417	0.992819	FALSE	56.0692	-0.303399	0.312222	0.99969	FALSE	79.819	-0.872471	0.00280226	0.219681	TRUE	3
Pdgfb	18591	ENSMUSG00000000489	platelet derived growth factor_ B polypeptide	91.4053	0.592355	0.0694174	0.937326	FALSE	60.9841	-0.172681	0.580847	0.99969	FALSE	82.8237	-0.740895	0.00965098	0.36561	TRUE	3
Cdk9	107951	ENSMUSG00000009555	cyclin-dependent kinase 9 (CDC2-related kinase)	103.115	0.591717	0.067849	0.927867	FALSE	77.5105	0.0177878	0.950577	0.99969	FALSE	99.4174	-0.591034	0.0121098	0.411659	TRUE	3
Sfxn3	94280	ENSMUSG00000025212	sideroflexin 3	155.569	0.589505	0.0585366	0.883057	FALSE	251.774	1.35109	1.06289e-07	6.90688e-05	TRUE	262.544	0.833278	4.13726e-06	0.00283928	TRUE	2
Zbtb46	72147	ENSMUSG00000027583	zinc finger and BTB domain containing 46	25.2373	0.588409	0.190538	0.992819	FALSE	12.9115	-0.345771	0.347986	0.99969	FALSE	20.878	-0.945826	0.00691627	0.307748	TRUE	3
Rpl27-ps3	108167922	ENSMUSG00000073640	ribosomal protein L27_ pseudogene 3	5.68225	0.58836	0.208718	0.992819	FALSE	1.73319	-0.111692	0.684529	0.99969	FALSE	4.71831	-0.721163	0.0317178	0.605151	TRUE	3
Slc7a5	20539	ENSMUSG00000040010	solute carrier family 7 (cationic amino acid transporter_ y+ system)_ member 5	7.77404	0.585525	0.224441	0.992819	FALSE	2.95817	-0.147988	0.62894	0.99969	FALSE	6.46353	-0.73641	0.0348866	0.627764	TRUE	3
Cdk2ap1	13445	ENSMUSG00000029394	CDK2 (cyclin-dependent kinase 2)-associated protein 1	35.0423	0.583819	0.170149	0.992819	FALSE	22.8707	-0.114183	0.748098	0.99969	FALSE	32.0926	-0.670012	0.0488668	0.71178	TRUE	3
Tmem94	71947	ENSMUSG00000020747	transmembrane protein 94	219.124	0.583752	0.0488646	0.82934	FALSE	152.818	-0.143938	0.581929	0.99969	FALSE	201.082	-0.732131	0.00131688	0.151377	TRUE	3
Pa2g4	18813	ENSMUSG00000025364	proliferation-associated 2G4	60.7907	0.580146	0.115454	0.992819	FALSE	41.3091	-0.129027	0.694003	0.99969	FALSE	55.6506	-0.728809	0.00948795	0.363291	TRUE	3
Pih1d1	68845	ENSMUSG00000003423	PIH1 domain containing 1	21.2702	0.578778	0.219965	0.992819	FALSE	10.8181	-0.271166	0.464347	0.99969	FALSE	17.986	-0.835091	0.0212423	0.51759	TRUE	3
Rcc2	108911	ENSMUSG00000040945	regulator of chromosome condensation 2	60.435	0.578162	0.102506	0.992819	FALSE	39.5031	-0.215896	0.517713	0.99969	FALSE	53.9087	-0.765981	0.0132675	0.424252	TRUE	3
Hnrnpd	11991	ENSMUSG00000000568	heterogeneous nuclear ribonucleoprotein D	132.918	0.576412	0.0581892	0.88095	FALSE	97.4023	-0.04512	0.876811	0.99969	FALSE	125.801	-0.594959	0.0258134	0.57145	TRUE	3
A230057D06Rik	NA	ENSMUSG00000109394	RIKEN cDNA A230057D06 gene	9.58897	0.572997	0.241042	0.992819	FALSE	4.05798	-0.272297	0.402873	0.99969	FALSE	7.56511	-0.76462	0.0301957	0.594027	TRUE	3
Rrp12	107094	ENSMUSG00000035049	ribosomal RNA processing 12 homolog (S. cerevisiae)	40.0609	0.572633	0.169888	0.992819	FALSE	23.3512	-0.362729	0.307312	0.99969	FALSE	33.6264	-1.04399	0.000694913	0.108188	TRUE	3
Cxxc5	67393	ENSMUSG00000046668	CXXC finger 5	109.932	0.572511	0.0896168	0.992819	FALSE	77.6052	-0.0766897	0.804127	0.99969	FALSE	102.788	-0.632639	0.0231316	0.538965	TRUE	3
Hspg2	15530	ENSMUSG00000028763	perlecan (heparan sulfate proteoglycan 2)	268.587	0.570772	0.0221075	0.570138	FALSE	181.311	-0.251191	0.312113	0.99969	FALSE	239.553	-0.834242	2.00367e-05	0.00966259	TRUE	3
Pfn1	18643	ENSMUSG00000018293	profilin 1	515.822	0.570766	0.0244428	0.593146	FALSE	357.247	-0.185462	0.493472	0.99969	FALSE	467.812	-0.712155	0.00681099	0.305859	TRUE	3
Gse1	382034	ENSMUSG00000031822	genetic suppressor element 1_ coiled-coil protein	166.209	0.570169	0.0389589	0.754824	FALSE	121.354	-0.0823531	0.753729	0.99969	FALSE	155.606	-0.665409	0.00134911	0.151581	TRUE	3
Ube2g2	22213	ENSMUSG00000009293	ubiquitin-conjugating enzyme E2G 2	40.2469	0.566596	0.155723	0.992819	FALSE	28.0715	-0.0220238	0.947608	0.99969	FALSE	38.029	-0.58646	0.0489133	0.711876	TRUE	3
Racgap1	26934	ENSMUSG00000023015	Rac GTPase-activating protein 1	9.45089	0.566043	0.247029	0.992819	FALSE	4.12251	-0.176356	0.60603	0.99969	FALSE	7.91282	-0.792858	0.0304927	0.59658	TRUE	3
Ccl2	20296	ENSMUSG00000035385	chemokine (C-C motif) ligand 2	15.1001	0.55974	0.252554	0.992819	FALSE	4.0416	-0.66289	0.0269565	0.959726	FALSE	9.90577	-1.53357	1.87634e-05	0.00929989	TRUE	3
Clec2i	93675	ENSMUSG00000030365	C-type lectin domain family 2_ member i	4.26727	0.559364	0.185212	0.992819	FALSE	1.09225	-0.0169513	0.939042	0.99969	FALSE	3.7022	-0.65721	0.0347147	0.627573	TRUE	3
Gm10419	NA	ENSMUSG00000072769	predicted gene 10419	3.53318	0.559192	0.191901	0.992819	FALSE	0.438365	-0.147094	0.301051	0.99969	FALSE	2.57901	-0.626588	0.0169703	0.477378	TRUE	3
Sf1	22668	ENSMUSG00000024949	splicing factor 1	293.896	0.55517	0.0424495	0.780979	FALSE	218.119	-0.0411955	0.866171	0.99969	FALSE	278.676	-0.589377	0.00637553	0.297719	TRUE	3
Mustn1	66175	ENSMUSG00000042485	musculoskeletal_ embryonic nuclear protein 1	56.0934	0.553905	0.199951	0.992819	FALSE	34.1963	-0.216592	0.542214	0.99969	FALSE	49.1478	-0.804724	0.0120708	0.411659	TRUE	3
Eef1akmt3	100504608	ENSMUSG00000080115	EEF1A lysine methyltransferase 3	4.64007	0.551895	0.222977	0.992819	FALSE	0.877348	-0.211841	0.283979	0.99969	FALSE	3.39132	-0.70216	0.0136539	0.429675	TRUE	3
Smad3	17127	ENSMUSG00000032402	SMAD family member 3	144.965	0.550913	0.0545701	0.865656	FALSE	95.6791	-0.312857	0.246557	0.99969	FALSE	126.62	-0.885615	5.25517e-05	0.0183859	TRUE	3
Ywhah	22629	ENSMUSG00000018965	tyrosine 3-monooxygenase/tryptophan 5-monooxygenase activation protein_ eta polypeptide	37.8186	0.55068	0.202977	0.992819	FALSE	23.6985	-0.149531	0.665918	0.99969	FALSE	34.0977	-0.674258	0.0446765	0.689722	TRUE	3
Snrpd3	67332	ENSMUSG00000020180	small nuclear ribonucleoprotein D3	49.0117	0.550509	0.179208	0.992819	FALSE	25.9032	-0.519017	0.130816	0.99969	FALSE	39.5775	-1.08593	0.000639833	0.102035	TRUE	3
Zfp438	240186	ENSMUSG00000050945	zinc finger protein 438	23.6349	0.549771	0.219412	0.992819	FALSE	13.5861	-0.241783	0.509657	0.99969	FALSE	20.3261	-0.812507	0.0176631	0.488624	TRUE	3
Zkscan6	52712	ENSMUSG00000018347	zinc finger with KRAB and SCAN domains 6	26.6604	0.549745	0.206937	0.992819	FALSE	17.3835	-0.119386	0.741024	0.99969	FALSE	24.229	-0.694337	0.035459	0.630803	TRUE	3
Npm1	18148	ENSMUSG00000057113	nucleophosmin 1	89.392	0.546562	0.0804997	0.992819	FALSE	63.5644	-0.117781	0.678794	0.99969	FALSE	82.5191	-0.677921	0.00268883	0.218524	TRUE	3
Cct8	12469	ENSMUSG00000025613	chaperonin containing Tcp1_ subunit 8 (theta)	107.324	0.541876	0.0956478	0.992819	FALSE	75.945	-0.0987982	0.726288	0.99969	FALSE	99.4086	-0.636101	0.00885411	0.351075	TRUE	3
Hsp90ab1	15516	ENSMUSG00000023944	heat shock protein 90 alpha (cytosolic)_ class B member 1	254.467	0.541592	0.145752	0.992819	FALSE	170.518	-0.176803	0.541383	0.99969	FALSE	229.593	-0.659169	0.0395891	0.656875	TRUE	3
Usp39	28035	ENSMUSG00000056305	ubiquitin specific peptidase 39	40.6436	0.540684	0.18317	0.992819	FALSE	25.3004	-0.280345	0.417027	0.99969	FALSE	35.2065	-0.875945	0.00387817	0.246463	TRUE	3
Pfkfb4	270198	ENSMUSG00000025648	6-phosphofructo-2-kinase/fructose-2_6-biphosphatase 4	184.297	0.539063	0.0621225	0.899908	FALSE	137.238	-0.0504727	0.840555	0.99969	FALSE	174.377	-0.588603	0.00717683	0.313704	TRUE	3
Rusc1	72296	ENSMUSG00000041263	RUN and SH3 domain containing 1	64.7219	0.538095	0.148802	0.992819	FALSE	46.7208	-0.0571082	0.8563	0.99969	FALSE	60.7687	-0.61966	0.0186388	0.49656	TRUE	3
Habp4	56541	ENSMUSG00000021476	hyaluronic acid binding protein 4	26.6325	0.536028	0.22198	0.992819	FALSE	17.348	-0.12696	0.725865	0.99969	FALSE	24.1352	-0.710164	0.0278047	0.576705	TRUE	3
Gm11808	22186	ENSMUSG00000068240	predicted gene 11808	15.7153	0.534646	0.271062	0.992819	FALSE	5.69796	-0.615968	0.0827932	0.99969	FALSE	11.4157	-1.27446	0.000540956	0.0946301	TRUE	3
Fhl3	14201	ENSMUSG00000032643	four and a half LIM domains 3	181.551	0.530647	0.178175	0.992819	FALSE	100.737	-0.60326	0.0338145	0.99969	FALSE	146.963	-1.06306	0.000709213	0.108188	TRUE	3
Ltbp3	16998	ENSMUSG00000024940	latent transforming growth factor beta binding protein 3	255.644	0.527958	0.0677404	0.927867	FALSE	172.11	-0.281442	0.307339	0.99969	FALSE	225.581	-0.840663	6.89815e-05	0.0227933	TRUE	3
Ehbp1l1	114601	ENSMUSG00000024937	EH domain binding protein 1-like 1	615.737	0.525392	0.031206	0.667703	FALSE	455.093	-0.108822	0.644822	0.99969	FALSE	573.504	-0.652079	4.42669e-05	0.0175523	TRUE	3
Rsl1	380855	ENSMUSG00000058900	regulator of sex limited protein 1	6.91485	0.523046	0.278447	0.992819	FALSE	2.58062	-0.204149	0.506336	0.99969	FALSE	5.49984	-0.770298	0.0283678	0.580515	TRUE	3
Ier3	15937	ENSMUSG00000003541	immediate early response 3	42.2479	0.520712	0.249277	0.992819	FALSE	23.8742	-0.296562	0.407193	0.99969	FALSE	35.8977	-0.726748	0.0450937	0.691837	TRUE	3
Hprt	15452	ENSMUSG00000025630	hypoxanthine guanine phosphoribosyl transferase	44.7425	0.519707	0.18537	0.992819	FALSE	31.7933	-0.068216	0.835952	0.99969	FALSE	41.7463	-0.60025	0.037309	0.646178	TRUE	3
Serpinb1a	66222	ENSMUSG00000044734	serine (or cysteine) peptidase inhibitor_ clade B_ member 1a	40.9089	0.519555	0.211765	0.992819	FALSE	13.4195	0.0983583	0.690657	0.99969	FALSE	39.1612	-1.25072	0.000419066	0.0782354	TRUE	3
Tead1	21676	ENSMUSG00000055320	TEA domain family member 1	1724.31	0.518261	0.021655	0.567173	FALSE	1306.93	-0.0705769	0.759477	0.99969	FALSE	1626.17	-0.592207	0.000638063	0.102035	TRUE	3
Pcbp1	23983	ENSMUSG00000051695	poly(rC) binding protein 1	99.3658	0.516614	0.139782	0.992819	FALSE	65.5659	-0.254132	0.374663	0.99969	FALSE	88.0684	-0.760274	0.00508403	0.271202	TRUE	3
Hoxc8	15426	ENSMUSG00000001657	homeobox C8	341.183	0.516201	0.109298	0.992819	FALSE	241.863	-0.156986	0.572852	0.99969	FALSE	312.085	-0.661045	0.0118485	0.408366	TRUE	3
Rnf44	105239	ENSMUSG00000034928	ring finger protein 44	38.3478	0.515988	0.200816	0.992819	FALSE	26.5193	-0.103232	0.763079	0.99969	FALSE	35.3613	-0.633362	0.0372972	0.646178	TRUE	3
Fam98b	68215	ENSMUSG00000027349	family with sequence similarity 98_ member B	56.4218	0.514255	0.171567	0.992819	FALSE	37.4784	-0.224523	0.48914	0.99969	FALSE	50.0576	-0.77618	0.00407589	0.249918	TRUE	3
Azin1	54375	ENSMUSG00000037458	antizyme inhibitor 1	232.159	0.514043	0.134791	0.992819	FALSE	168.361	-0.0975473	0.738899	0.99969	FALSE	215.77	-0.659208	0.00091981	0.128928	TRUE	3
Slc39a7	14977	ENSMUSG00000024327	solute carrier family 39 (zinc transporter)_ member 7	67.2284	0.513263	0.14153	0.992819	FALSE	43.9016	-0.327137	0.293819	0.99969	FALSE	58.108	-0.897397	0.000429556	0.0790162	TRUE	3
Rpl37	100502825	ENSMUSG00000041841	ribosomal protein L37	98.2526	0.509278	0.212332	0.992819	FALSE	63.8548	-0.222878	0.495607	0.99969	FALSE	87.0253	-0.76464	0.00812372	0.335536	TRUE	3
Hccs	15159	ENSMUSG00000031352	holocytochrome c synthetase	55.3663	0.506683	0.163703	0.992819	FALSE	39.8149	-0.101668	0.751324	0.99969	FALSE	51.2925	-0.623556	0.0217592	0.520853	TRUE	3
Esr2	13983	ENSMUSG00000021055	estrogen receptor 2 (beta)	3.48196	0.50591	0.255238	0.992819	FALSE	10.8666	1.31839	0.000362647	0.0576885	FALSE	11.0053	0.795257	0.0309528	0.599977	TRUE	2
Uck2	80914	ENSMUSG00000026558	uridine-cytidine kinase 2	12.0354	0.505603	0.301399	0.992819	FALSE	6.45601	-0.136909	0.69935	0.99969	FALSE	10.4161	-0.755301	0.0404896	0.666472	TRUE	3
Tmub1	64295	ENSMUSG00000028958	transmembrane and ubiquitin-like domain containing 1	19.5462	0.504595	0.277557	0.992819	FALSE	10.8525	-0.281053	0.448841	0.99969	FALSE	16.4906	-0.829544	0.0199758	0.507139	TRUE	3
Slc25a37	67712	ENSMUSG00000034248	solute carrier family 25_ member 37	245.686	0.50454	0.121589	0.992819	FALSE	170.005	-0.227308	0.410849	0.99969	FALSE	220.007	-0.771086	0.000326194	0.0661395	TRUE	3
Piezo1	234839	ENSMUSG00000014444	piezo-type mechanosensitive ion channel component 1	130.254	0.501711	0.17617	0.992819	FALSE	93.142	-0.104962	0.742621	0.99969	FALSE	120.262	-0.638775	0.0108463	0.391764	TRUE	3
Usp5	22225	ENSMUSG00000038429	ubiquitin specific peptidase 5 (isopeptidase T)	46.947	0.500181	0.186993	0.992819	FALSE	33.6805	-0.0827592	0.79894	0.99969	FALSE	43.7822	-0.588987	0.0385969	0.651876	TRUE	3
Ifrd1	15982	ENSMUSG00000001627	interferon-related developmental regulator 1	350.524	0.497726	0.158732	0.992819	FALSE	244.436	-0.194887	0.443211	0.99969	FALSE	317.059	-0.667629	0.0185839	0.49656	TRUE	3
Adora2a	11540	ENSMUSG00000020178	adenosine A2a receptor	2.97214	0.495932	0.247853	0.992819	FALSE	0.418289	-0.140533	0.314574	0.99969	FALSE	2.12821	-0.709332	0.00758369	0.32286	TRUE	3
Psmd2	21762	ENSMUSG00000006998	proteasome (prosome_ macropain) 26S subunit_ non-ATPase_ 2	106.077	0.494598	0.127468	0.992819	FALSE	77.1735	-0.0998335	0.719444	0.99969	FALSE	98.5411	-0.59005	0.0146103	0.444108	TRUE	3
Arhgef25	52666	ENSMUSG00000019467	Rho guanine nucleotide exchange factor (GEF) 25	77.1799	0.494582	0.13112	0.992819	FALSE	57.2958	-0.0962395	0.743338	0.99969	FALSE	72.0525	-0.611103	0.0110726	0.395927	TRUE	3
Cdt1	67177	ENSMUSG00000006585	chromatin licensing and DNA replication factor 1	5.67979	0.490601	0.281706	0.992819	FALSE	1.97931	-0.130694	0.6429	0.99969	FALSE	4.63321	-0.739474	0.0291662	0.586003	TRUE	3
1110008P14Rik	73737	ENSMUSG00000039195	RIKEN cDNA 1110008P14 gene	19.6896	0.490458	0.292468	0.992819	FALSE	11.346	-0.293591	0.428927	0.99969	FALSE	16.4246	-0.8776	0.0123927	0.411659	TRUE	3
Bcl2l12	75736	ENSMUSG00000003190	BCL2-like 12 (proline rich)	67.0133	0.486849	0.155978	0.992819	FALSE	46.8389	-0.201752	0.537564	0.99969	FALSE	60.3226	-0.667859	0.026953	0.572897	TRUE	3
Catsper4	329954	ENSMUSG00000048003	cation channel_ sperm associated 4	65.6324	0.482351	0.205506	0.992819	FALSE	45.2432	-0.22018	0.49722	0.99969	FALSE	58.2381	-0.701538	0.0209975	0.517367	TRUE	3
Il33	77125	ENSMUSG00000024810	interleukin 33	6.99956	0.476717	0.326246	0.992819	FALSE	2.65145	-0.267094	0.365716	0.99969	FALSE	5.28738	-0.83033	0.0171337	0.479729	TRUE	3
Nap1l1	53605	ENSMUSG00000058799	nucleosome assembly protein 1-like 1	75.2181	0.475939	0.170877	0.992819	FALSE	52.643	-0.18755	0.534788	0.99969	FALSE	67.9886	-0.676131	0.00834867	0.340103	TRUE	3
Hnrnpc	15381	ENSMUSG00000060373	heterogeneous nuclear ribonucleoprotein C	227.869	0.470161	0.109617	0.992819	FALSE	166.673	-0.159068	0.524279	0.99969	FALSE	209.169	-0.629367	0.00473269	0.263826	TRUE	3
Vps4a	116733	ENSMUSG00000031913	vacuolar protein sorting 4A	45.0727	0.463598	0.227037	0.992819	FALSE	31.6366	-0.133441	0.688894	0.99969	FALSE	41.0599	-0.588711	0.0492688	0.713235	TRUE	3
Fam120a	218236	ENSMUSG00000038014	family with sequence similarity 120_ member A	216.023	0.460604	0.0953607	0.992819	FALSE	163.259	-0.119663	0.643829	0.99969	FALSE	201.112	-0.587711	0.00541646	0.273213	TRUE	3
Pdia3	14827	ENSMUSG00000027248	protein disulfide isomerase associated 3	37.387	0.455845	0.252153	0.992819	FALSE	25.1791	-0.215189	0.5299	0.99969	FALSE	33.0812	-0.688548	0.0227229	0.534169	TRUE	3
Pecam1	18613	ENSMUSG00000020717	platelet/endothelial cell adhesion molecule 1	22.2829	0.452702	0.342932	0.992819	FALSE	12.3313	-0.276425	0.456326	0.99969	FALSE	18.6221	-0.782252	0.0294947	0.589332	TRUE	3
Dysf	26903	ENSMUSG00000033788	dysferlin	109.994	0.451047	0.141147	0.992819	FALSE	83.3699	-0.122087	0.667593	0.99969	FALSE	102.298	-0.586358	0.0134992	0.427066	TRUE	3
Gm42418	NA	ENSMUSG00000098178	predicted gene_ 42418	10704.3	0.44936	0.208286	0.992819	FALSE	6119.37	-0.743319	0.00603386	0.394914	FALSE	8397.47	-1.14373	8.18798e-05	0.0260889	TRUE	3
Eif1ad	69860	ENSMUSG00000024841	eukaryotic translation initiation factor 1A domain containing	21.3563	0.442282	0.329209	0.992819	FALSE	14.42	-0.175189	0.632218	0.99969	FALSE	18.9883	-0.672699	0.0472192	0.701277	TRUE	3
Tgif1	21815	ENSMUSG00000047407	TGFB-induced factor homeobox 1	80.9632	0.441537	0.197374	0.992819	FALSE	55.7992	-0.286791	0.33967	0.99969	FALSE	71.1565	-0.750774	0.00399115	0.24788	TRUE	3
Uap1	107652	ENSMUSG00000026670	UDP-N-acetylglucosamine pyrophosphorylase 1	40.787	0.438958	0.264891	0.992819	FALSE	28.4006	-0.231201	0.492331	0.99969	FALSE	36.2399	-0.700061	0.020568	0.511848	TRUE	3
Cavin1	19285	ENSMUSG00000004044	caveolae associated 1	41.3234	0.434101	0.317791	0.992819	FALSE	25.7891	-0.287318	0.418941	0.99969	FALSE	35.4346	-0.72799	0.0289964	0.584997	TRUE	3
Trnau1ap	71787	ENSMUSG00000028898	tRNA selenocysteine 1 associated protein 1	51.7635	0.433551	0.236642	0.992819	FALSE	37.732	-0.175782	0.581156	0.99969	FALSE	47.0432	-0.635066	0.0215453	0.518102	TRUE	3
Lfng	16848	ENSMUSG00000029570	LFNG O-fucosylpeptide 3-beta-N-acetylglucosaminyltransferase	4.60909	0.431925	0.322868	0.992819	FALSE	0.946035	-0.203936	0.349554	0.99969	FALSE	3.4562	-0.627177	0.0272539	0.572897	TRUE	3
Aqp7	11832	ENSMUSG00000028427	aquaporin 7	5.82161	0.430736	0.365292	0.992819	FALSE	1.99699	-0.260395	0.360905	0.99969	FALSE	4.42406	-0.764056	0.0223177	0.528838	TRUE	3
Gabarapl1	57436	ENSMUSG00000030161	gamma-aminobutyric acid (GABA) A receptor-associated protein-like 1	44.0475	0.430703	0.276319	0.992819	FALSE	27.5939	-0.379036	0.259607	0.99969	FALSE	37.1582	-0.834469	0.0056103	0.278843	TRUE	3
Dusp1	19252	ENSMUSG00000024190	dual specificity phosphatase 1	321.303	0.429957	0.222983	0.992819	FALSE	224.221	-0.279636	0.263638	0.99969	FALSE	285.057	-0.670993	0.0196561	0.504652	TRUE	3
Ppp1r14b	18938	ENSMUSG00000056612	protein phosphatase 1_ regulatory (inhibitor) subunit 14B	143.142	0.428567	0.176801	0.992819	FALSE	104.338	-0.186022	0.49571	0.99969	FALSE	130.094	-0.613139	0.0125194	0.411659	TRUE	3
Rpsa	16785	ENSMUSG00000032518	ribosomal protein SA	173.808	0.425565	0.233505	0.992819	FALSE	115.968	-0.30541	0.339926	0.99969	FALSE	150.316	-0.663488	0.0458094	0.695687	TRUE	3
Ctgf	14219	ENSMUSG00000019997	connective tissue growth factor	27.3886	0.421868	0.334099	0.992819	FALSE	15.2815	-0.490508	0.183558	0.99969	FALSE	21.3812	-0.898072	0.0123391	0.411659	TRUE	3
Gm13563	NA	ENSMUSG00000085767	predicted gene 13563	5.51033	0.420621	0.370184	0.992819	FALSE	1.74146	-0.279234	0.304942	0.99969	FALSE	4.07256	-0.825972	0.0122207	0.411659	TRUE	3
Ppm1b	19043	ENSMUSG00000061130	protein phosphatase 1B_ magnesium dependent_ beta isoform	212.536	0.419751	0.156066	0.992819	FALSE	155.42	-0.220507	0.413932	0.99969	FALSE	191.802	-0.654696	0.00323331	0.232629	TRUE	3
Mamstr	74490	ENSMUSG00000042918	MEF2 activating motif and SAP domain containing transcriptional regulator	362.394	0.418489	0.202095	0.992819	FALSE	260.361	-0.230582	0.450579	0.99969	FALSE	324.131	-0.656647	0.0133655	0.425859	TRUE	3
Chchd7	66433	ENSMUSG00000042198	coiled-coil-helix-coiled-coil-helix domain containing 7	45.4	0.416698	0.305627	0.992819	FALSE	29.088	-0.316685	0.345417	0.99969	FALSE	39.021	-0.723751	0.0230808	0.538965	TRUE	3
Rela	19697	ENSMUSG00000024927	v-rel reticuloendotheliosis viral oncogene homolog A (avian)	30.6273	0.41591	0.341904	0.992819	FALSE	19.7874	-0.315499	0.372839	0.99969	FALSE	26.1861	-0.747937	0.0272004	0.572897	TRUE	3
Rab11a	53869	ENSMUSG00000004771	RAB11A_ member RAS oncogene family	41.6613	0.41341	0.305811	0.992819	FALSE	28.1768	-0.231524	0.491374	0.99969	FALSE	36.8286	-0.64984	0.0343413	0.625258	TRUE	3
Gid8	76425	ENSMUSG00000027573	GID complex subunit 8	22.9876	0.412509	0.357688	0.992819	FALSE	13.6903	-0.35149	0.338271	0.99969	FALSE	18.9885	-0.78977	0.0231821	0.538965	TRUE	3
Kansl2	69612	ENSMUSG00000022992	KAT8 regulatory NSL complex subunit 2	448.895	0.396624	0.150816	0.992819	FALSE	336.712	-0.208998	0.388887	0.99969	FALSE	407.628	-0.623732	0.000997715	0.135895	TRUE	3
Tpm4	326618	ENSMUSG00000031799	tropomyosin 4	20.3511	0.39654	0.401367	0.992819	FALSE	11.8719	-0.416038	0.262031	0.99969	FALSE	16.3953	-0.827283	0.0235512	0.540135	TRUE	3
Piga	18700	ENSMUSG00000031381	phosphatidylinositol glycan anchor biosynthesis_ class A	28.3044	0.393311	0.355468	0.992819	FALSE	19.7521	-0.219082	0.536129	0.99969	FALSE	25.0519	-0.658556	0.0391206	0.654645	TRUE	3
Eda2r	245527	ENSMUSG00000034457	ectodysplasin A2 receptor	91.3339	0.390593	0.328332	0.992819	FALSE	63.3788	-0.256627	0.435518	0.99969	FALSE	80.2722	-0.712368	0.0052845	0.272657	TRUE	3
Nop58	55989	ENSMUSG00000026020	NOP58 ribonucleoprotein	69.942	0.390258	0.269399	0.992819	FALSE	49.5908	-0.254581	0.401793	0.99969	FALSE	62.0335	-0.660471	0.0112259	0.399285	TRUE	3
Cdca3	14793	ENSMUSG00000023505	cell division cycle associated 3	4.64884	0.384589	0.412945	0.992819	FALSE	1.81564	-0.242765	0.382917	0.99969	FALSE	3.4834	-0.71845	0.0286179	0.582087	TRUE	3
Wfikkn2	278507	ENSMUSG00000044177	WAP_ follistatin/kazal_ immunoglobulin_ kunitz and netrin domain containing 2	11.85	0.381234	0.418147	0.992819	FALSE	3.65088	-0.5207	0.114472	0.99969	FALSE	8.54675	-0.713236	0.0273469	0.572897	TRUE	3
Ssbp3	72475	ENSMUSG00000061887	single-stranded DNA binding protein 3	118.289	0.377658	0.266541	0.992819	FALSE	81.4785	-0.349121	0.244467	0.99969	FALSE	102.205	-0.747751	0.00393958	0.24788	TRUE	3
Cdc34	216150	ENSMUSG00000020307	cell division cycle 34	101.94	0.374367	0.33154	0.992819	FALSE	62.9549	-0.552725	0.0602905	0.99969	FALSE	83.2654	-0.876475	0.00475593	0.263826	TRUE	3
Glod4	67201	ENSMUSG00000017286	glyoxalase domain containing 4	17.8399	0.366573	0.428221	0.992819	FALSE	11.5796	-0.267168	0.470294	0.99969	FALSE	15.1856	-0.690163	0.0497983	0.714629	TRUE	3
Hsf4	26386	ENSMUSG00000033249	heat shock transcription factor 4	33.0176	0.365722	0.395169	0.992819	FALSE	20.7803	-0.420992	0.251915	0.99969	FALSE	26.8546	-0.788264	0.0264089	0.572897	TRUE	3
Gm7160	NA	ENSMUSG00000099843	predicted gene 7160	29.8462	0.36121	0.40379	0.992819	FALSE	19.3861	-0.343484	0.338089	0.99969	FALSE	25.0539	-0.765222	0.0178329	0.489526	TRUE	3
Cobll1	319876	ENSMUSG00000034903	Cobl-like 1	10.353	0.360937	0.458943	0.992819	FALSE	5.16687	-0.384843	0.26849	0.99969	FALSE	7.765	-0.789612	0.0303424	0.595062	TRUE	3
2610021A01Rik	NA	ENSMUSG00000091474	RIKEN cDNA 2610021A01 gene	46.4832	0.355745	0.40275	0.992819	FALSE	34.1739	-0.17445	0.614271	0.99969	FALSE	41.9516	-0.606963	0.0340716	0.622888	TRUE	3
Pin4	69713	ENSMUSG00000079480	protein (peptidyl-prolyl cis/trans isomerase) NIMA-interacting_ 4 (parvulin)	15.7984	0.354002	0.454819	0.992819	FALSE	9.59984	-0.305725	0.410055	0.99969	FALSE	13.0541	-0.729081	0.0423013	0.677442	TRUE	3
Zbtb17	22642	ENSMUSG00000006215	zinc finger and BTB domain containing 17	64.774	0.353288	0.335532	0.992819	FALSE	43.829	-0.399882	0.214517	0.99969	FALSE	54.7156	-0.821628	0.00184753	0.180139	TRUE	3
Rhbdl2	230726	ENSMUSG00000043333	rhomboid like 2	7.48349	0.350343	0.47046	0.992819	FALSE	3.12299	-0.447593	0.153956	0.99969	FALSE	5.1857	-0.861224	0.0118273	0.408366	TRUE	3
Bcl7b	12054	ENSMUSG00000029681	B cell CLL/lymphoma 7B	48.5899	0.348504	0.365616	0.992819	FALSE	29.3221	-0.569378	0.0906609	0.99969	FALSE	38.4965	-0.939948	0.00237677	0.201947	TRUE	3
Atp13a3	224088	ENSMUSG00000022533	ATPase type 13A3	117.345	0.346476	0.31625	0.992819	FALSE	87.8767	-0.271803	0.331291	0.99969	FALSE	104.577	-0.603616	0.033293	0.617592	TRUE	3
Glis1	230587	ENSMUSG00000034762	GLIS family zinc finger 1	3.96064	0.341868	0.44886	0.992819	FALSE	1.34707	-0.205102	0.405456	0.99969	FALSE	2.96187	-0.587838	0.0488641	0.71178	TRUE	3
Ifit1	15957	ENSMUSG00000034459	interferon-induced protein with tetratricopeptide repeats 1	6.54423	0.340195	0.482837	0.992819	FALSE	3.06706	-0.295638	0.354899	0.99969	FALSE	4.93267	-0.703729	0.044847	0.690427	TRUE	3
Lars2	102436	ENSMUSG00000035202	leucyl-tRNA synthetase_ mitochondrial	310.395	0.33666	0.271509	0.992819	FALSE	192.969	-0.700427	0.00851384	0.49179	FALSE	245.053	-1.07754	7.81341e-07	0.000902839	TRUE	3
Ptpn22	19260	ENSMUSG00000027843	protein tyrosine phosphatase_ non-receptor type 22 (lymphoid)	10.8827	0.332837	0.495055	0.992819	FALSE	5.83801	-0.408428	0.244394	0.99969	FALSE	8.18943	-0.713185	0.0471382	0.701277	TRUE	3
Atp5g3	228033	ENSMUSG00000018770	ATP synthase_ H+ transporting_ mitochondrial F0 complex_ subunit C3 (subunit 9)	202.251	0.32643	0.325924	0.992819	FALSE	134.996	-0.504695	0.04789	0.99969	FALSE	168.265	-0.79886	0.00377354	0.244538	TRUE	3
Fem1c	240263	ENSMUSG00000033319	fem-1 homolog c (C.elegans)	46.9111	0.323988	0.397969	0.992819	FALSE	31.5957	-0.387115	0.239464	0.99969	FALSE	39.6688	-0.734524	0.0132135	0.424044	TRUE	3
Serac1	321007	ENSMUSG00000015659	serine active site containing 1	24.7232	0.320486	0.466142	0.992819	FALSE	17.1723	-0.28949	0.423032	0.99969	FALSE	21.2321	-0.664121	0.0475734	0.702693	TRUE	3
Kdm4c	76804	ENSMUSG00000028397	lysine (K)-specific demethylase 4C	53.3633	0.316946	0.379755	0.992819	FALSE	39.2056	-0.284994	0.372559	0.99969	FALSE	47.0036	-0.628665	0.0264438	0.572897	TRUE	3
Mcam	84004	ENSMUSG00000032135	melanoma cell adhesion molecule	20.4574	0.315213	0.488222	0.992819	FALSE	12.9445	-0.353724	0.337019	0.99969	FALSE	16.9891	-0.711569	0.0431586	0.683149	TRUE	3
Mrpl47	74600	ENSMUSG00000037531	mitochondrial ribosomal protein L47	94.2941	0.310549	0.348041	0.992819	FALSE	63.3854	-0.50859	0.0869319	0.99969	FALSE	77.829	-0.844233	0.00138651	0.152713	TRUE	3
Tfcp2l1	81879	ENSMUSG00000026380	transcription factor CP2-like 1	45.864	0.306085	0.413999	0.992819	FALSE	80.2817	1.01594	0.00295217	0.240874	FALSE	79.0798	0.754941	0.0275058	0.574019	TRUE	2
Per3	18628	ENSMUSG00000028957	period circadian clock 3	271.183	0.305078	0.358676	0.992819	FALSE	383.65	0.872614	0.00189483	0.180842	FALSE	390.624	0.609252	0.0163076	0.470076	TRUE	2
Rars	104458	ENSMUSG00000018848	arginyl-tRNA synthetase	42.9367	0.300195	0.437988	0.992819	FALSE	27.2289	-0.556544	0.0988971	0.99969	FALSE	34.246	-0.916335	0.00214339	0.191534	TRUE	3
Zmat3	22401	ENSMUSG00000027663	zinc finger matrin type 3	40.1047	0.291064	0.478958	0.992819	FALSE	27.382	-0.353225	0.30101	0.99969	FALSE	34.1125	-0.665307	0.0337725	0.621725	TRUE	3
Rcc1	100088	ENSMUSG00000028896	regulator of chromosome condensation 1	44.9403	0.287611	0.458274	0.992819	FALSE	30.683	-0.429678	0.194193	0.99969	FALSE	37.4406	-0.761292	0.00955968	0.363696	TRUE	3
Lgals4	16855	ENSMUSG00000053964	lectin_ galactose binding_ soluble 4	38.9696	0.28141	0.474813	0.992819	FALSE	27.7292	-0.341447	0.320704	0.99969	FALSE	33.4019	-0.648232	0.0413497	0.671696	TRUE	3
Bcl6	12053	ENSMUSG00000022508	B cell leukemia/lymphoma 6	367.817	0.280299	0.418952	0.992819	FALSE	243.399	-0.422212	0.250792	0.99969	FALSE	296.129	-0.765376	0.0209618	0.517367	TRUE	3
Lta4h	16993	ENSMUSG00000015889	leukotriene A4 hydrolase	64.5842	0.274226	0.430039	0.992819	FALSE	46.8087	-0.362698	0.241997	0.99969	FALSE	55.5719	-0.669924	0.0125277	0.411659	TRUE	3
Spry2	24064	ENSMUSG00000022114	sprouty RTK signaling antagonist 2	48.2628	0.272161	0.46803	0.992819	FALSE	32.0716	-0.489602	0.156975	0.99969	FALSE	39.2676	-0.776102	0.0172444	0.48002	TRUE	3
Slc7a1	11987	ENSMUSG00000041313	solute carrier family 7 (cationic amino acid transporter_ y+ system)_ member 1	18.4636	0.269625	0.566292	0.992819	FALSE	11.7041	-0.377957	0.308318	0.99969	FALSE	14.9447	-0.715009	0.0466863	0.700608	TRUE	3
Gm33045	NA	ENSMUSG00000109853	predicted gene_ 33045	9.20288	0.256637	0.593993	0.992819	FALSE	4.14613	-0.401327	0.21303	0.99969	FALSE	6.57323	-0.921316	0.0109226	0.39372	TRUE	3
Slc22a23	73102	ENSMUSG00000038267	solute carrier family 22_ member 23	48.8103	0.249826	0.523495	0.992819	FALSE	31.3189	-0.597225	0.0699187	0.99969	FALSE	38.5204	-0.870543	0.00466113	0.263001	TRUE	3
Cyp4f13	170716	ENSMUSG00000024055	cytochrome P450_ family 4_ subfamily f_ polypeptide 13	101.814	0.248647	0.463523	0.992819	FALSE	73.4313	-0.395813	0.172224	0.99969	FALSE	86.7969	-0.664867	0.0059669	0.288435	TRUE	3
Stx11	74732	ENSMUSG00000039232	syntaxin 11	4.99462	0.247753	0.596171	0.992819	FALSE	1.92873	-0.336935	0.191447	0.99969	FALSE	3.28949	-0.644984	0.0311368	0.600621	TRUE	3
Gm11464	NA	ENSMUSG00000087351	predicted gene 11464	4.09322	0.246167	0.588725	0.992819	FALSE	1.72191	-0.28411	0.296113	0.99969	FALSE	2.87534	-0.657702	0.0372318	0.646178	TRUE	3
Fcf1	73736	ENSMUSG00000021243	FCF1 rRNA processing protein	30.8398	0.245332	0.556448	0.992819	FALSE	22.3105	-0.35362	0.310834	0.99969	FALSE	26.1735	-0.649334	0.0428914	0.681488	TRUE	3
Zbtb5	230119	ENSMUSG00000049657	zinc finger and BTB domain containing 5	20.9156	0.239459	0.594632	0.992819	FALSE	13.2755	-0.450773	0.221356	0.99969	FALSE	16.5946	-0.742573	0.0351184	0.629034	TRUE	3
Naca	17938	ENSMUSG00000061315	nascent polypeptide-associated complex alpha polypeptide	528.423	0.239429	0.295178	0.992819	FALSE	398.927	-0.391311	0.0698286	0.99969	FALSE	458.177	-0.647696	4.94781e-05	0.0176568	TRUE	3
Qtrt1	60507	ENSMUSG00000002825	queuine tRNA-ribosyltransferase catalytic subunit 1	85.6115	0.23677	0.468664	0.992819	FALSE	61.0717	-0.447467	0.140607	0.99969	FALSE	71.9689	-0.696955	0.0124809	0.411659	TRUE	3
Pdlim1	54132	ENSMUSG00000055044	PDZ and LIM domain 1 (elfin)	26.5417	0.235037	0.585914	0.992819	FALSE	14.4769	-0.798565	0.0301377	0.998826	FALSE	18.9528	-1.12355	0.0015055	0.163796	TRUE	3
Hnrnpa0	77134	ENSMUSG00000007836	heterogeneous nuclear ribonucleoprotein A0	35.0462	0.227323	0.583935	0.992819	FALSE	23.4036	-0.473332	0.180185	0.99969	FALSE	28.4779	-0.715362	0.0346532	0.627172	TRUE	3
Gpn2	100210	ENSMUSG00000028848	GPN-loop GTPase 2	8.75754	0.220641	0.651681	0.992819	FALSE	4.36638	-0.454423	0.163687	0.99969	FALSE	6.04357	-0.687152	0.0442837	0.688089	TRUE	3
Cks2	66197	ENSMUSG00000062248	CDC28 protein kinase regulatory subunit 2	6.57734	0.220567	0.41207	0.992819	FALSE	1.28167	0.290765	0.214642	0.99969	FALSE	6.54918	-0.79756	0.0224188	0.529825	TRUE	3
Man2a1	17158	ENSMUSG00000024085	mannosidase 2_ alpha 1	77.0416	0.218634	0.574007	0.992819	FALSE	56.3163	-0.352911	0.279537	0.99969	FALSE	66.0216	-0.606141	0.03219	0.609241	TRUE	3
Gm11032	NA	ENSMUSG00000079010	predicted gene 11032	9.01113	0.218454	0.65391	0.992819	FALSE	3.71312	-0.584992	0.07768	0.99969	FALSE	6.06558	-0.827674	0.0160789	0.468018	TRUE	3
B2m	12010	ENSMUSG00000060802	beta-2 microglobulin	51.6096	0.215662	0.562653	0.992819	FALSE	34.2049	-0.526312	0.127131	0.99969	FALSE	41.0123	-0.748138	0.0226884	0.534169	TRUE	3
Gpr157	269604	ENSMUSG00000047875	G protein-coupled receptor 157	157.963	0.211711	0.547489	0.992819	FALSE	110.628	-0.521794	0.05699	0.99969	FALSE	130.754	-0.692753	0.0190687	0.501178	TRUE	3
Plin4	57435	ENSMUSG00000002831	perilipin 4	391.359	0.210492	0.372622	0.992819	FALSE	619.044	0.943438	0.00104844	0.123074	FALSE	604.596	0.775934	0.00533304	0.272657	TRUE	2
Klhdc4	234825	ENSMUSG00000040263	kelch domain containing 4	68.9916	0.206086	0.602056	0.992819	FALSE	50.3639	-0.38393	0.248302	0.99969	FALSE	58.3481	-0.670357	0.0126595	0.414466	TRUE	3
Isoc1	66307	ENSMUSG00000024601	isochorismatase domain containing 1	12.641	0.202245	0.676322	0.992819	FALSE	7.86168	-0.408237	0.267754	0.99969	FALSE	9.77948	-0.719867	0.0499189	0.71485	TRUE	3
Pcdhb22	93893	ENSMUSG00000073591	protocadherin beta 22	6.29973	0.19637	0.682382	0.992819	FALSE	2.94293	-0.499852	0.118588	0.99969	FALSE	4.14956	-0.79523	0.0192905	0.50175	TRUE	3
Adgrg2	237175	ENSMUSG00000031298	adhesion G protein-coupled receptor G2	6.73611	0.194742	0.687312	0.992819	FALSE	3.07461	-0.448968	0.14476	0.99969	FALSE	4.46864	-0.720546	0.0303211	0.595062	TRUE	3
Sh3kbp1	58194	ENSMUSG00000040990	SH3-domain kinase binding protein 1	35.0234	0.18467	0.652416	0.992819	FALSE	52.8615	0.84196	0.00582244	0.385234	FALSE	52.2096	0.677075	0.0201326	0.508098	TRUE	2
Abca7	27403	ENSMUSG00000035722	ATP-binding cassette_ sub-family A (ABC1)_ member 7	62.3516	0.180521	0.624275	0.992819	FALSE	46.703	-0.376332	0.242081	0.99969	FALSE	53.2888	-0.586559	0.0417936	0.674863	TRUE	3
Wdr6	83669	ENSMUSG00000066357	WD repeat domain 6	47.8061	0.172648	0.651983	0.992819	FALSE	34.7739	-0.443864	0.177802	0.99969	FALSE	39.7391	-0.667705	0.0219224	0.523644	TRUE	3
Ltbp2	16997	ENSMUSG00000002020	latent transforming growth factor beta binding protein 2	6.67673	0.166239	0.716841	0.992819	FALSE	2.91999	-0.488125	0.103776	0.99969	FALSE	4.21039	-0.849617	0.0107207	0.389567	TRUE	3
Ovgp1	12659	ENSMUSG00000074340	oviductal glycoprotein 1	125.268	0.162855	0.655523	0.992819	FALSE	89.7029	-0.530959	0.0739583	0.99969	FALSE	102.408	-0.731129	0.00508137	0.271202	TRUE	3
Odc1	18263	ENSMUSG00000011179	ornithine decarboxylase_ structural 1	156.493	0.156944	0.657738	0.992819	FALSE	106.03	-0.644962	0.035907	0.99969	FALSE	122.705	-0.860636	0.000708474	0.108188	TRUE	3
Slc9a2	226999	ENSMUSG00000026062	solute carrier family 9 (sodium/hydrogen exchanger)_ member 2	38.2728	0.146141	0.718273	0.992819	FALSE	25.479	-0.690751	0.0422663	0.99969	FALSE	29.0554	-0.900831	0.00453029	0.263001	TRUE	3
Nomo1	211548	ENSMUSG00000030835	nodal modulator 1	24.341	0.141487	0.7536	0.992819	FALSE	15.8402	-0.660877	0.0694512	0.99969	FALSE	18.1006	-0.840454	0.0182155	0.494987	TRUE	3
Slc7a10	53896	ENSMUSG00000030495	solute carrier family 7 (cationic amino acid transporter_ y+ system)_ member 10	12.4321	0.141109	0.527119	0.992819	FALSE	0.836379	0.185265	0.340544	0.99969	FALSE	11.057	-0.871872	0.0075762	0.32286	TRUE	3
Skp1a	21402	ENSMUSG00000036309	S-phase kinase-associated protein 1A	37.9433	0.139366	0.734245	0.992819	FALSE	24.2833	-0.684494	0.0488106	0.99969	FALSE	28.7827	-0.897741	0.00467164	0.263001	TRUE	3
Ppp1r3f	54646	ENSMUSG00000039556	protein phosphatase 1_ regulatory (inhibitor) subunit 3F	18.0173	0.133346	0.777488	0.992819	FALSE	10.727	-0.589362	0.11232	0.99969	FALSE	13.3161	-0.787154	0.0305917	0.597862	TRUE	3
Tcap	21393	ENSMUSG00000007877	titin-cap	1579.44	0.128762	0.690327	0.992819	FALSE	2280.46	0.553256	0.127286	0.99969	FALSE	2228.61	0.668794	0.00909043	0.355415	TRUE	2
Arrdc3	105171	ENSMUSG00000074794	arrestin domain containing 3	137.194	0.121864	0.686227	0.992819	FALSE	99.111	-0.5774	0.0290141	0.981579	FALSE	111.67	-0.711436	0.00271832	0.218524	TRUE	3
Eef1a2	13628	ENSMUSG00000016349	eukaryotic translation elongation factor 1 alpha 2	266.76	0.120989	0.693442	0.992819	FALSE	162.604	-1.04936	0.000172786	0.033093	TRUE	191.596	-1.16128	2.73546e-05	0.0125151	TRUE	3
Tnc	21923	ENSMUSG00000028364	tenascin C	30.6367	0.115023	0.756068	0.992819	FALSE	13.4496	-0.657524	0.0712481	0.99969	FALSE	21.8458	-0.952829	0.0090238	0.354651	TRUE	3
Elp5	54351	ENSMUSG00000018565	elongator acetyltransferase complex subunit 5	25.6677	0.101718	0.81399	0.992819	FALSE	17.7306	-0.56115	0.121091	0.99969	FALSE	19.8297	-0.717212	0.0387173	0.651876	TRUE	3
Mapt	17762	ENSMUSG00000018411	microtubule-associated protein tau	636.828	0.08754	0.804122	0.992819	FALSE	441.871	-0.765221	0.00200088	0.186698	FALSE	493.335	-0.800956	0.00493697	0.26694	TRUE	3
Gm42715	NA	ENSMUSG00000107023	predicted gene 42715	52.0909	0.0855363	0.825308	0.992819	FALSE	39.2718	-0.457881	0.171137	0.99969	FALSE	42.9831	-0.592329	0.0495611	0.714312	TRUE	3
Sbk2	381836	ENSMUSG00000030433	SH3-binding domain kinase family_ member 2	54.1165	0.0850902	0.837368	0.992819	FALSE	82.7126	0.808064	0.00869513	0.497509	FALSE	80.1857	0.725412	0.0187014	0.49656	TRUE	2
Rars2	109093	ENSMUSG00000028292	arginyl-tRNA synthetase 2_ mitochondrial	40.9695	0.0708533	0.856285	0.992819	FALSE	30.3756	-0.513226	0.124009	0.99969	FALSE	33.1449	-0.637838	0.0349012	0.627764	TRUE	3
Golga1	76899	ENSMUSG00000026754	golgi autoantigen_ golgin subfamily a_ 1	50.3474	0.0513956	0.901208	0.992819	FALSE	74.7402	0.694174	0.0198986	0.801007	FALSE	70.8975	0.618769	0.0407228	0.669077	TRUE	2
St6galnac6	50935	ENSMUSG00000026811	ST6 (alpha-N-acetyl-neuraminyl-2_3-beta-galactosyl-1_3)-N-acetylgalactosaminide alpha-2_6-sialyltransferase 6	50.3822	0.0501037	0.89651	0.992819	FALSE	72.9763	0.664046	0.0196216	0.793368	FALSE	69.2632	0.602774	0.028708	0.582087	TRUE	2
G3bp1	27041	ENSMUSG00000018583	GTPase activating protein (SH3 domain) binding protein 1	224.278	0.0374035	0.891228	0.992819	FALSE	167.28	-0.629521	0.0161147	0.708229	FALSE	179.985	-0.700159	0.00153954	0.164785	TRUE	3
Pcx	18563	ENSMUSG00000024892	pyruvate carboxylase	57.4688	0.0301789	0.939022	0.993861	FALSE	41.6851	-0.63973	0.0456722	0.99969	FALSE	44.8169	-0.69832	0.0209878	0.517367	TRUE	3
Gm45163	NA	ENSMUSG00000109419	predicted gene 45163	0.132738	0.0271393	0.893335	0.992819	FALSE	3.37808	0.641912	0.0460415	0.99969	FALSE	2.70446	0.613822	0.0471933	0.701277	TRUE	2
Bcor	71458	ENSMUSG00000040363	BCL6 interacting corepressor	43.395	0.0267035	0.945125	0.99489	FALSE	31.1119	-0.604589	0.0713641	0.99969	FALSE	33.9894	-0.666214	0.0348283	0.627764	TRUE	3
Yipf2	74766	ENSMUSG00000032182	Yip1 domain family_ member 2	18.1354	0.0132747	0.977317	0.999116	FALSE	30.853	0.810963	0.0173802	0.740539	FALSE	28.9926	0.792364	0.0200237	0.507139	TRUE	2
Zbtb18	30928	ENSMUSG00000063659	zinc finger and BTB domain containing 18	74.7488	0.00511544	0.988141	0.999888	FALSE	54.1977	-0.664557	0.0374129	0.99969	FALSE	58.0008	-0.714062	0.0150116	0.452427	TRUE	3
Clic5	224796	ENSMUSG00000023959	chloride intracellular channel 5	234.207	0.00281761	0.993917	0.999888	FALSE	174.212	-0.620586	0.037531	0.99969	FALSE	185.661	-0.616934	0.038263	0.65121	TRUE	3
Rps29	20090	ENSMUSG00000034892	ribosomal protein S29	113.632	0.000883269	0.998176	0.999888	FALSE	81.4435	-0.667147	0.0352391	0.99969	FALSE	87.585	-0.674231	0.0290154	0.584997	TRUE	3
Eno1	13806	ENSMUSG00000063524	enolase 1_ alpha non-neuron	110.099	-0.0082601	0.982417	0.999476	FALSE	158.179	0.644525	0.00867625	0.497509	FALSE	148.375	0.59674	0.0401492	0.662703	TRUE	2
Mlec	109154	ENSMUSG00000048578	malectin	134.08	-0.0263855	0.943406	0.994777	FALSE	187.386	0.560998	0.047801	0.99969	FALSE	176.447	0.605415	0.0140015	0.434547	TRUE	2
Sh3bp5	24056	ENSMUSG00000021892	SH3-domain binding protein 5 (BTK-associated)	88.4326	-0.0272363	0.937887	0.993411	FALSE	65.0967	-0.685028	0.0221336	0.856851	FALSE	68.5666	-0.709796	0.00464603	0.263001	TRUE	3
5930430L01Rik	NA	ENSMUSG00000106951	RIKEN cDNA 5930430L01 gene	159.038	-0.052363	0.859429	0.992819	FALSE	226.993	0.629279	0.0101816	0.54809	FALSE	212.571	0.690156	0.00275979	0.218524	TRUE	2
Wbp2	22378	ENSMUSG00000034341	WW domain binding protein 2	54.7868	-0.0531855	0.895453	0.992819	FALSE	77.6091	0.533945	0.0813691	0.99969	FALSE	72.4757	0.611257	0.0272145	0.572897	TRUE	2
2810405F17Rik	NA	ENSMUSG00000101493	RIKEN cDNA 2810405F17 gene	27.4512	-0.054707	0.900576	0.992819	FALSE	42.6894	0.623624	0.058528	0.99969	FALSE	39.1386	0.655051	0.0495108	0.714312	TRUE	2
Ccdc84	382073	ENSMUSG00000043923	coiled-coil domain containing 84	36.5099	-0.0551658	0.892556	0.992819	FALSE	52.3153	0.549149	0.0681256	0.99969	FALSE	48.5222	0.601283	0.0388588	0.653495	TRUE	2
Cdkn1c	12577	ENSMUSG00000037664	cyclin-dependent kinase inhibitor 1C (P57)	11.5352	-0.0601322	0.902184	0.992819	FALSE	20.4079	0.597725	0.104688	0.99969	FALSE	18.4877	0.747705	0.0351761	0.629034	TRUE	2
Itm2a	16431	ENSMUSG00000031239	integral membrane protein 2A	47.8214	-0.0680727	0.863611	0.992819	FALSE	73.9479	0.689069	0.0261669	0.939658	FALSE	68.7754	0.797671	0.00587697	0.28573	TRUE	2
Slc20a1	20515	ENSMUSG00000027397	solute carrier family 20_ member 1	203.637	-0.0771651	0.784115	0.992819	FALSE	160.694	-0.645718	0.0117239	0.592543	FALSE	162.297	-0.620082	0.00203586	0.188217	TRUE	3
Acbd4	67131	ENSMUSG00000056938	acyl-Coenzyme A binding domain containing 4	50.67	-0.0828015	0.829882	0.992819	FALSE	80.791	0.718179	0.0137298	0.651155	FALSE	73.9294	0.827763	0.00176505	0.175943	TRUE	2
Atp6v0b	114143	ENSMUSG00000033379	ATPase_ H+ transporting_ lysosomal V0 subunit B	179.556	-0.0865316	0.751546	0.992819	FALSE	266.104	0.655103	0.0139136	0.654153	FALSE	246.557	0.749691	0.00314397	0.22804	TRUE	2
Dyrk2	69181	ENSMUSG00000028630	dual-specificity tyrosine-(Y)-phosphorylation regulated kinase 2	434.578	-0.0874875	0.782078	0.992819	FALSE	330.964	-0.724215	0.00851409	0.49179	FALSE	335.924	-0.638936	0.0197374	0.505271	TRUE	3
Rnf128	66889	ENSMUSG00000031438	ring finger protein 128	46.4029	-0.0883799	0.828784	0.992819	FALSE	30.6412	-0.893187	0.00737603	0.448852	FALSE	32.8393	-0.794131	0.0169943	0.477378	TRUE	3
1810032O08Rik	NA	ENSMUSG00000020812	RIKEN cDNA 1810032O08 gene	14.6419	-0.0964109	0.843321	0.992819	FALSE	27.3153	0.728381	0.0347339	0.99969	FALSE	24.0312	0.73161	0.041217	0.671696	TRUE	2
Gm16141	NA	ENSMUSG00000087507	predicted gene 16141	0.551026	-0.0964794	0.681926	0.992819	FALSE	4.08221	0.524643	0.121288	0.99969	FALSE	2.94265	0.655607	0.0373373	0.646178	TRUE	2
Trappc3	27096	ENSMUSG00000028847	trafficking protein particle complex 3	32.1465	-0.111167	0.796805	0.992819	FALSE	50.3021	0.611717	0.0483363	0.99969	FALSE	45.3407	0.71747	0.0157881	0.465633	TRUE	2
Ldlr	16835	ENSMUSG00000032193	low density lipoprotein receptor	54.0273	-0.112962	0.763271	0.992819	FALSE	40.1525	-0.745476	0.0178087	0.748526	FALSE	40.577	-0.663484	0.025753	0.570822	TRUE	3
Naxe	246703	ENSMUSG00000028070	NAD(P)HX epimerase	25.439	-0.130378	0.76983	0.992819	FALSE	37.5474	0.513348	0.115195	0.99969	FALSE	34.3294	0.672644	0.0311186	0.600621	TRUE	2
Gm29480	NA	ENSMUSG00000101995	predicted gene 29480	0.796425	-0.133324	0.570422	0.992819	FALSE	4.62856	0.415626	0.210977	0.99969	FALSE	3.19345	0.659948	0.0352538	0.629034	TRUE	2
Zfp532	328977	ENSMUSG00000042439	zinc finger protein 532	56.3842	-0.133574	0.731818	0.992819	FALSE	43.2784	-0.703667	0.0298817	0.996312	FALSE	42.627	-0.640827	0.0271152	0.572897	TRUE	3
Galnt15	78754	ENSMUSG00000021903	polypeptide N-acetylgalactosaminyltransferase 15	2.78998	-0.142923	0.72753	0.992819	FALSE	8.27638	0.595678	0.101419	0.99969	FALSE	6.75499	0.768164	0.0341341	0.62332	TRUE	2
Cavin4	68016	ENSMUSG00000028348	caveolae associated 4	167.118	-0.150931	0.611397	0.992819	FALSE	221.874	0.419852	0.111432	0.99969	FALSE	205.123	0.601518	0.00574065	0.283408	TRUE	2
Zer1	227693	ENSMUSG00000039686	zyg-11 related_ cell cycle regulator	94.5069	-0.151617	0.64699	0.992819	FALSE	132.167	0.486572	0.0664572	0.99969	FALSE	120.615	0.652816	0.00555885	0.277296	TRUE	2
mt-Atp8	17706	ENSMUSG00000064356	mitochondrially encoded ATP synthase 8	92.6808	-0.15716	0.694942	0.992819	FALSE	55.5987	-1.31609	7.16368e-05	0.0176139	TRUE	58.1627	-1.05819	0.00263319	0.217518	TRUE	3
Slc24a5	317750	ENSMUSG00000035183	solute carrier family 24_ member 5	3.21384	-0.159114	0.702087	0.992819	FALSE	11.2167	0.819186	0.0271972	0.960673	FALSE	9.04907	0.885065	0.0152765	0.45689	TRUE	2
Vps9d1	72325	ENSMUSG00000001062	VPS9 domain containing 1	42.8975	-0.161413	0.676344	0.992819	FALSE	59.5212	0.426544	0.160736	0.99969	FALSE	53.9718	0.590154	0.04566	0.695687	TRUE	2
Urm1	68205	ENSMUSG00000069020	ubiquitin related modifier 1	53.6545	-0.164015	0.661041	0.992819	FALSE	76.038	0.512843	0.0664141	0.99969	FALSE	69.7414	0.708096	0.00726654	0.315719	TRUE	2
Sptb	20741	ENSMUSG00000021061	spectrin beta_ erythrocytic	103.793	-0.164905	0.598923	0.992819	FALSE	145.858	0.515629	0.0410157	0.99969	FALSE	133.496	0.70534	0.00163067	0.171153	TRUE	2
Ralbp1	19765	ENSMUSG00000024096	ralA binding protein 1	43.038	-0.170958	0.662912	0.992819	FALSE	61.1312	0.452955	0.121664	0.99969	FALSE	55.1089	0.630168	0.0233922	0.538965	TRUE	2
2510017J16Rik	NA	ENSMUSG00000104891	RIKEN cDNA 2510017J16 gene	35.3268	-0.178775	0.675255	0.992819	FALSE	52.1075	0.461919	0.1382	0.99969	FALSE	46.2029	0.623086	0.0462149	0.697052	TRUE	2
Ncbp2	68092	ENSMUSG00000022774	nuclear cap binding protein subunit 2	35.1206	-0.181646	0.666094	0.992819	FALSE	50.3493	0.42216	0.175279	0.99969	FALSE	44.8876	0.604502	0.0434914	0.684917	TRUE	2
Csrp3	13009	ENSMUSG00000030470	cysteine and glycine-rich protein 3	37.7675	-0.186197	0.682942	0.992819	FALSE	24.9504	-1.10921	0.00198577	0.186243	FALSE	23.6374	-0.966103	0.00632536	0.297483	TRUE	3
Gm26719	NA	ENSMUSG00000097364	predicted gene_ 26719	1.9488	-0.186302	0.615043	0.992819	FALSE	9.60757	0.878422	0.0172711	0.740539	FALSE	7.57233	0.984385	0.0064055	0.297719	TRUE	2
Lyz1	17110	ENSMUSG00000069515	lysozyme 1	0.836577	-0.189392	0.48945	0.992819	FALSE	11.1239	0.816142	0.0196828	0.794078	FALSE	8.57276	0.775557	0.013824	0.433499	TRUE	2
Tmem165	21982	ENSMUSG00000029234	transmembrane protein 165	93.6544	-0.19441	0.537656	0.992819	FALSE	128.615	0.433415	0.0831766	0.99969	FALSE	116.497	0.641757	0.00331991	0.233308	TRUE	2
Mrpl23	19935	ENSMUSG00000037772	mitochondrial ribosomal protein L23	72.4705	-0.196172	0.598434	0.992819	FALSE	100.104	0.398368	0.187631	0.99969	FALSE	90.2991	0.61133	0.0287777	0.582178	TRUE	2
AC158554.1	NA	ENSMUSG00000116295		29.8378	-0.202114	0.637124	0.992819	FALSE	17.665	-1.24794	0.000664932	0.0883098	FALSE	17.8477	-1.12092	0.00198744	0.188217	TRUE	3
Hspb8	80888	ENSMUSG00000041548	heat shock protein 8	341.445	-0.221622	0.470511	0.992819	FALSE	270.586	-0.777158	0.00257997	0.218338	FALSE	259.74	-0.588263	0.00388142	0.246463	TRUE	3
Atcay	16467	ENSMUSG00000034958	ataxia_ cerebellar_ Cayman type	1.19464	-0.225504	0.40098	0.992819	FALSE	4.99666	0.29429	0.381561	0.99969	FALSE	3.16835	0.691635	0.0301448	0.593679	TRUE	2
Fam32a	67922	ENSMUSG00000003039	family with sequence similarity 32_ member A	14.0227	-0.227954	0.635991	0.992819	FALSE	23.1672	0.468039	0.185158	0.99969	FALSE	19.9041	0.720535	0.0367912	0.642964	TRUE	2
Tmed1	17083	ENSMUSG00000032180	transmembrane p24 trafficking protein 1	37.1515	-0.247352	0.553403	0.992819	FALSE	53.3161	0.41682	0.192973	0.99969	FALSE	47.5037	0.682285	0.0278608	0.576705	TRUE	2
Anapc16	52717	ENSMUSG00000020107	anaphase promoting complex subunit 16	73.3057	-0.248205	0.50982	0.992819	FALSE	108.417	0.455855	0.138648	0.99969	FALSE	95.6432	0.708953	0.0157401	0.464986	TRUE	2
Arfgap2	77038	ENSMUSG00000027255	ADP-ribosylation factor GTPase activating protein 2	163.906	-0.248976	0.384419	0.992819	FALSE	232.946	0.464498	0.0617605	0.99969	FALSE	208.148	0.730267	0.000640468	0.102035	TRUE	2
Ddx46	212880	ENSMUSG00000021500	DEAD (Asp-Glu-Ala-Asp) box polypeptide 46	114.026	-0.265617	0.371421	0.992819	FALSE	156.712	0.388839	0.138639	0.99969	FALSE	139.855	0.658529	0.00695905	0.308881	TRUE	2
Tmem234	76799	ENSMUSG00000028797	transmembrane protein 234	85.7862	-0.267391	0.455843	0.992819	FALSE	127.982	0.471986	0.0972051	0.99969	FALSE	111.859	0.703759	0.0192443	0.50175	TRUE	2
Fkbp2	14227	ENSMUSG00000056629	FK506 binding protein 2	26.6555	-0.278878	0.531051	0.992819	FALSE	42.2679	0.490199	0.117284	0.99969	FALSE	36.2745	0.74899	0.0189864	0.501178	TRUE	2
Gmpr2	105446	ENSMUSG00000002326	guanosine monophosphate reductase 2	52.6121	-0.279248	0.472772	0.992819	FALSE	81.5245	0.526585	0.0811139	0.99969	FALSE	71.3998	0.798392	0.00773344	0.324677	TRUE	2
Trmu	72026	ENSMUSG00000022386	tRNA 5-methylaminomethyl-2-thiouridylate methyltransferase	29.4991	-0.284199	0.50546	0.992819	FALSE	45.1092	0.448364	0.152762	0.99969	FALSE	38.9669	0.739835	0.0155864	0.461974	TRUE	2
Ccdc6	76551	ENSMUSG00000048701	coiled-coil domain containing 6	104.866	-0.28542	0.348195	0.992819	FALSE	138.172	0.298979	0.250609	0.99969	FALSE	123.193	0.595819	0.0107761	0.390016	TRUE	2
Gm11266	NA	ENSMUSG00000087413	predicted gene 11266	166.95	-0.285624	0.299632	0.992819	FALSE	236.838	0.418875	0.105758	0.99969	FALSE	209.672	0.70287	0.003614	0.241316	TRUE	2
Alkbh1	654309	ENSMUSG00000079036	alkB homolog 1_ histone H2A dioxygenase	92.9669	-0.286681	0.446522	0.992819	FALSE	136.486	0.425973	0.128723	0.99969	FALSE	118.627	0.680569	0.0220004	0.524803	TRUE	2
Gm26733	NA	ENSMUSG00000097469	predicted gene_ 26733	2.38733	-0.297266	0.438898	0.992819	FALSE	6.64155	0.420103	0.244509	0.99969	FALSE	5.02362	0.745982	0.032302	0.609858	TRUE	2
AC126055.1	NA	ENSMUSG00000116597		12.2266	-0.298783	0.541418	0.992819	FALSE	24.3529	0.574514	0.110328	0.99969	FALSE	20.0052	0.909933	0.0104574	0.386109	TRUE	2
Tmem243	652925	ENSMUSG00000079659	transmembrane protein 243_ mitochondrial	35.1574	-0.299125	0.474619	0.992819	FALSE	52.3983	0.401454	0.201925	0.99969	FALSE	45.2649	0.708929	0.0194467	0.503611	TRUE	2
Hsdl2	72479	ENSMUSG00000028383	hydroxysteroid dehydrogenase like 2	24.74	-0.304512	0.499265	0.992819	FALSE	36.1378	0.30751	0.35435	0.99969	FALSE	30.8024	0.625924	0.0499999	0.714862	TRUE	2
Ssna1	68475	ENSMUSG00000026966	SS nuclear autoantigen 1	22.3083	-0.309401	0.494438	0.992819	FALSE	36.6253	0.518281	0.117098	0.99969	FALSE	31.428	0.853397	0.00844631	0.342517	TRUE	2
Bcdin3d	75284	ENSMUSG00000037525	BCDIN3 domain containing	49.1034	-0.309544	0.408889	0.992819	FALSE	71.2826	0.412863	0.145845	0.99969	FALSE	62.2407	0.740918	0.00532302	0.272657	TRUE	2
Tmed9	67511	ENSMUSG00000058569	transmembrane p24 trafficking protein 9	132.052	-0.310032	0.306704	0.992819	FALSE	186.509	0.400513	0.158493	0.99969	FALSE	164.952	0.704455	0.0083853	0.340817	TRUE	2
Usp46	69727	ENSMUSG00000054814	ubiquitin specific peptidase 46	10.6513	-0.31138	0.523258	0.992819	FALSE	19.0786	0.450481	0.208863	0.99969	FALSE	15.6451	0.749622	0.0371873	0.646178	TRUE	2
Adamtsl1	77739	ENSMUSG00000066113	ADAMTS-like 1	27.2907	-0.311381	0.483326	0.992819	FALSE	38.7371	0.335158	0.301811	0.99969	FALSE	33.9824	0.655855	0.046988	0.701277	TRUE	2
Tmod1	21916	ENSMUSG00000028328	tropomodulin 1	253.455	-0.311822	0.29386	0.992819	FALSE	357.75	0.400236	0.101141	0.99969	FALSE	314.285	0.721756	0.000803668	0.118182	TRUE	2
Uckl1os	NA	ENSMUSG00000010492	uridine-cytidine kinase 1-like 1_ opposite strand	48.4973	-0.314465	0.439434	0.992819	FALSE	66.276	0.251111	0.414061	0.99969	FALSE	57.3143	0.589451	0.0286801	0.582087	TRUE	2
Sh3bgr	50795	ENSMUSG00000040666	SH3-binding domain glutamic acid-rich protein	293.56	-0.324976	0.21002	0.992819	FALSE	389.226	0.300148	0.203095	0.99969	FALSE	344.892	0.648442	0.000502891	0.0888425	TRUE	2
Gm15991	NA	ENSMUSG00000087266	predicted gene 15991	1.76469	-0.325919	0.374885	0.992819	FALSE	7.56499	0.625669	0.0888525	0.99969	FALSE	5.42859	0.925167	0.0091289	0.355648	TRUE	2
H6pd	100198	ENSMUSG00000028980	hexose-6-phosphate dehydrogenase (glucose 1-dehydrogenase)	49.8589	-0.330736	0.39194	0.992819	FALSE	70.396	0.374709	0.201692	0.99969	FALSE	61.7634	0.701992	0.0182241	0.494987	TRUE	2
Pigv	230801	ENSMUSG00000043257	phosphatidylinositol glycan anchor biosynthesis_ class V	26.4988	-0.333004	0.467389	0.992819	FALSE	43.7562	0.461218	0.146711	0.99969	FALSE	36.2985	0.745051	0.0262749	0.572897	TRUE	2
Polr2c	20021	ENSMUSG00000031783	polymerase (RNA) II (DNA directed) polypeptide C	45.6438	-0.338472	0.383831	0.992819	FALSE	62.6017	0.271128	0.359467	0.99969	FALSE	54.0274	0.609464	0.0345595	0.627172	TRUE	2
Ssr4	20832	ENSMUSG00000002014	signal sequence receptor_ delta	68.7752	-0.339316	0.384839	0.992819	FALSE	98.4361	0.339702	0.24565	0.99969	FALSE	84.6101	0.657644	0.0290017	0.584997	TRUE	2
Dstyk	213452	ENSMUSG00000042046	dual serine/threonine and tyrosine protein kinase	67.2463	-0.349201	0.338677	0.992819	FALSE	92.8029	0.273626	0.323012	0.99969	FALSE	79.4747	0.605548	0.0307279	0.598556	TRUE	2
Gm26895	NA	ENSMUSG00000097459	predicted gene_ 26895	9.67626	-0.355406	0.466163	0.992819	FALSE	22.1801	0.642952	0.0756117	0.99969	FALSE	17.6513	1.01946	0.00473971	0.263826	TRUE	2
Sec61a2	57743	ENSMUSG00000025816	Sec61_ alpha subunit 2 (S. cerevisiae)	90.7116	-0.359324	0.280149	0.992819	FALSE	122.498	0.251604	0.343644	0.99969	FALSE	105.642	0.609521	0.0143104	0.437977	TRUE	2
Mrpl41	107733	ENSMUSG00000036850	mitochondrial ribosomal protein L41	127.411	-0.362154	0.217343	0.992819	FALSE	173.742	0.297697	0.228895	0.99969	FALSE	150.916	0.668598	0.00215961	0.191534	TRUE	2
Aaed1	66129	ENSMUSG00000021482	AhpC/TSA antioxidant enzyme domain containing 1	104.179	-0.362419	0.27683	0.992819	FALSE	146.328	0.338667	0.236014	0.99969	FALSE	127.189	0.718807	0.00498363	0.26784	TRUE	2
Acp1	11431	ENSMUSG00000044573	acid phosphatase 1_ soluble	31.0456	-0.364392	0.390986	0.992819	FALSE	42.3658	0.237505	0.460962	0.99969	FALSE	36.4543	0.624368	0.0458904	0.695687	TRUE	2
Pamr1	210622	ENSMUSG00000027188	peptidase domain containing associated with muscle regeneration 1	2.67272	-0.369336	0.364018	0.992819	FALSE	9.35033	0.523024	0.154377	0.99969	FALSE	6.7547	0.791557	0.0234661	0.538965	TRUE	2
Ubap2	68926	ENSMUSG00000028433	ubiquitin-associated protein 2	59.2917	-0.372463	0.315908	0.992819	FALSE	81.5829	0.262287	0.33492	0.99969	FALSE	69.8502	0.631437	0.0186844	0.49656	TRUE	2
Vps50	73288	ENSMUSG00000001376	VPS50 EARP/GARPII complex subunit	107.274	-0.37806	0.207623	0.992819	FALSE	146.188	0.293816	0.243956	0.99969	FALSE	126.873	0.683044	0.00258433	0.215478	TRUE	2
Knop1	66356	ENSMUSG00000030980	lysine rich nucleolar protein 1	38.5161	-0.378675	0.344492	0.992819	FALSE	58.2028	0.38845	0.184074	0.99969	FALSE	49.2014	0.772734	0.00657636	0.302215	TRUE	2
2900093K20Rik	NA	ENSMUSG00000099632	RIKEN cDNA 2900093K20 gene	34.5099	-0.381027	0.372132	0.992819	FALSE	50.0136	0.255479	0.406048	0.99969	FALSE	41.6524	0.619412	0.0462108	0.697052	TRUE	2
Ing4	28019	ENSMUSG00000030330	inhibitor of growth family_ member 4	125.926	-0.382027	0.241813	0.992819	FALSE	185.012	0.395053	0.121242	0.99969	FALSE	158.051	0.758293	0.00364121	0.241316	TRUE	2
Cfh	12628	ENSMUSG00000026365	complement component factor h	9.38096	-0.39409	0.420543	0.992819	FALSE	17.6495	0.494954	0.176009	0.99969	FALSE	14.5017	0.834841	0.0233991	0.538965	TRUE	2
Tpi1	21991	ENSMUSG00000023456	triosephosphate isomerase 1	446.921	-0.40184	0.128227	0.992819	FALSE	593.942	0.230776	0.404741	0.99969	FALSE	515.611	0.605905	0.020195	0.508449	TRUE	2
Gm15510	NA	ENSMUSG00000086604	predicted gene 15510	7.95516	-0.401905	0.4092	0.992819	FALSE	13.5122	0.286687	0.438403	0.99969	FALSE	10.7637	0.727905	0.0481914	0.705976	TRUE	2
Ogg1	18294	ENSMUSG00000030271	8-oxoguanine DNA-glycosylase 1	2.05024	-0.403822	0.290771	0.992819	FALSE	6.22173	0.297536	0.41042	0.99969	FALSE	4.07126	0.68484	0.0427963	0.680583	TRUE	2
Adk	11534	ENSMUSG00000039197	adenosine kinase	169.004	-0.404753	0.153207	0.992819	FALSE	223.085	0.20372	0.385576	0.99969	FALSE	191.959	0.618811	0.00127109	0.14754	TRUE	2
Gm48855	NA	ENSMUSG00000111160	predicted gene_ 48855	3.0107	-0.412383	0.30861	0.992819	FALSE	7.78605	0.260377	0.474272	0.99969	FALSE	5.16948	0.734822	0.0377733	0.648623	TRUE	2
Dnajc10	66861	ENSMUSG00000027006	DnaJ heat shock protein family (Hsp40) member C10	18.9634	-0.417493	0.370217	0.992819	FALSE	29.4319	0.292851	0.383988	0.99969	FALSE	23.8731	0.695291	0.042371	0.677442	TRUE	2
Mylpf	17907	ENSMUSG00000030672	myosin light chain_ phosphorylatable_ fast skeletal muscle	2042.97	-0.420102	0.21409	0.992819	FALSE	2938.88	0.328101	0.2511	0.99969	FALSE	2507.99	0.748148	0.00543579	0.273213	TRUE	2
Kcnj11	16514	ENSMUSG00000096146	potassium inwardly rectifying channel_ subfamily J_ member 11	68.5388	-0.421248	0.279045	0.992819	FALSE	97.2807	0.251046	0.361612	0.99969	FALSE	81.1582	0.658765	0.0195012	0.50429	TRUE	2
0610012D04Rik	NA	ENSMUSG00000089755	RIKEN cDNA 0610012D04 gene	5.15937	-0.428484	0.358852	0.992819	FALSE	10.6834	0.321609	0.386281	0.99969	FALSE	7.86681	0.749629	0.0409415	0.670361	TRUE	2
Hsbp1	68196	ENSMUSG00000031839	heat shock factor binding protein 1	23.0534	-0.428519	0.353212	0.992819	FALSE	36.3014	0.349789	0.315117	0.99969	FALSE	30.1429	0.797816	0.0200288	0.507139	TRUE	2
Atg14	100504663	ENSMUSG00000037526	autophagy related 14	37.6967	-0.431456	0.286888	0.992819	FALSE	51.0231	0.204697	0.514718	0.99969	FALSE	43.3535	0.622135	0.0497059	0.714418	TRUE	2
1700037C18Rik	73261	ENSMUSG00000005983	RIKEN cDNA 1700037C18 gene	2.36815	-0.432173	0.250591	0.992819	FALSE	6.23383	0.158427	0.652248	0.99969	FALSE	3.81641	0.664059	0.0483527	0.707758	TRUE	2
Sar1b	66397	ENSMUSG00000020386	secretion associated Ras related GTPase 1B	231.297	-0.433739	0.132713	0.992819	FALSE	302.66	0.175039	0.529407	0.99969	FALSE	260.194	0.594133	0.0198383	0.506402	TRUE	2
Eef2k	13631	ENSMUSG00000035064	eukaryotic elongation factor-2 kinase	210.758	-0.434409	0.103372	0.992819	FALSE	285.092	0.225175	0.390097	0.99969	FALSE	243.103	0.639642	0.0113131	0.399285	TRUE	2
Slc2a8	56017	ENSMUSG00000026791	solute carrier family 2_ (facilitated glucose transporter)_ member 8	21.3373	-0.435259	0.336447	0.992819	FALSE	33.5537	0.329523	0.31261	0.99969	FALSE	27.3156	0.760192	0.0206925	0.513995	TRUE	2
Ecsit	26940	ENSMUSG00000066839	ECSIT signalling integrator	75.6853	-0.435476	0.206886	0.992819	FALSE	107.297	0.301259	0.280875	0.99969	FALSE	91.2776	0.753702	0.00333016	0.233308	TRUE	2
Polr3a	218832	ENSMUSG00000025280	polymerase (RNA) III (DNA directed) polypeptide A	39.5256	-0.439293	0.27013	0.992819	FALSE	60.4763	0.363866	0.229614	0.99969	FALSE	50.2548	0.787964	0.00952461	0.363647	TRUE	2
Ankrd11	77087	ENSMUSG00000035569	ankyrin repeat domain 11	355.237	-0.441961	0.074528	0.962081	FALSE	458.354	0.156748	0.475382	0.99969	FALSE	393.882	0.605829	0.00127243	0.14754	TRUE	2
Adsl	11564	ENSMUSG00000022407	adenylosuccinate lyase	127.687	-0.442408	0.149533	0.992819	FALSE	171.86	0.196465	0.428899	0.99969	FALSE	145.474	0.642147	0.003503	0.239479	TRUE	2
Smyd4	319822	ENSMUSG00000018809	SET and MYND domain containing 4	32.0023	-0.442977	0.28607	0.992819	FALSE	53.7155	0.508255	0.0904534	0.99969	FALSE	44.5384	0.958427	0.00124871	0.14754	TRUE	2
Ap4e1	108011	ENSMUSG00000001998	adaptor-related protein complex AP-4_ epsilon 1	37.385	-0.444807	0.266944	0.992819	FALSE	51.5548	0.179282	0.55243	0.99969	FALSE	42.9941	0.623616	0.0346503	0.627172	TRUE	2
Cdc40	71713	ENSMUSG00000038446	cell division cycle 40	78.7527	-0.445575	0.176525	0.992819	FALSE	104.493	0.165592	0.521729	0.99969	FALSE	88.5022	0.621912	0.00817746	0.336975	TRUE	2
Arih2	23807	ENSMUSG00000064145	ariadne RBR E3 ubiquitin protein ligase 2	76.087	-0.448455	0.202973	0.992819	FALSE	107.077	0.246282	0.345918	0.99969	FALSE	89.453	0.686918	0.00783657	0.325939	TRUE	2
A030001D20Rik	NA	ENSMUSG00000110357	RIKEN cDNA A030001D20 gene	11.5473	-0.450277	0.357412	0.992819	FALSE	18.331	0.204482	0.579276	0.99969	FALSE	14.4544	0.725487	0.0466075	0.7002	TRUE	2
Mir155hg	NA	ENSMUSG00000097418	Mir155 host gene (non-protein coding)	6.32492	-0.453732	0.331097	0.992819	FALSE	14.1609	0.369661	0.318257	0.99969	FALSE	10.1001	0.729802	0.0444996	0.689241	TRUE	2
Raf1	110157	ENSMUSG00000000441	v-raf-leukemia viral oncogene 1	330.12	-0.454788	0.111489	0.992819	FALSE	436.125	0.160351	0.45993	0.99969	FALSE	369.145	0.603785	0.00743075	0.320593	TRUE	2
Ubald1	207740	ENSMUSG00000039568	UBA-like domain containing 1	46.2317	-0.462611	0.236467	0.992819	FALSE	67.4191	0.299662	0.313135	0.99969	FALSE	56.4533	0.787341	0.00517873	0.2715	TRUE	2
Maf1	68877	ENSMUSG00000022553	MAF1 homolog_ negative regulator of RNA polymerase III	49.8737	-0.463722	0.212118	0.992819	FALSE	71.6093	0.269841	0.358451	0.99969	FALSE	59.7101	0.72372	0.012345	0.411659	TRUE	2
Pold4	69745	ENSMUSG00000024854	polymerase (DNA-directed)_ delta 4	25.1682	-0.465226	0.298429	0.992819	FALSE	43.1969	0.44312	0.188756	0.99969	FALSE	35.1381	0.882546	0.00927103	0.358059	TRUE	2
Abhd14b	76491	ENSMUSG00000042073	abhydrolase domain containing 14b	98.8066	-0.468528	0.132198	0.992819	FALSE	139.658	0.28747	0.299216	0.99969	FALSE	118.19	0.74107	0.0052018	0.2715	TRUE	2
Hmgxb4	70823	ENSMUSG00000034518	HMG box domain containing 4	37.884	-0.469385	0.245929	0.992819	FALSE	50.4365	0.145169	0.629737	0.99969	FALSE	42.424	0.637313	0.0326411	0.609858	TRUE	2
Ctnnb1	12387	ENSMUSG00000006932	catenin (cadherin associated protein)_ beta 1	112.725	-0.470263	0.1822	0.992819	FALSE	156.609	0.204227	0.409658	0.99969	FALSE	129.89	0.650348	0.0163368	0.470156	TRUE	2
Rasgrp2	19395	ENSMUSG00000032946	RAS_ guanyl releasing protein 2	45.7372	-0.471027	0.241871	0.992819	FALSE	35.4085	-1.12602	0.000682297	0.0899593	FALSE	28.9047	-0.676422	0.0435664	0.684917	TRUE	3
Gm47438	NA	ENSMUSG00000111947	predicted gene_ 47438	39.7931	-0.475719	0.275122	0.992819	FALSE	72.3924	0.571995	0.0634907	0.99969	FALSE	58.8517	0.998776	0.00217908	0.191534	TRUE	2
Exosc8	69639	ENSMUSG00000027752	exosome component 8	15.6057	-0.477479	0.313542	0.992819	FALSE	27.2559	0.446844	0.194571	0.99969	FALSE	22.0837	0.91835	0.00876512	0.350664	TRUE	2
C87436	232196	ENSMUSG00000046679	expressed sequence C87436	30.2921	-0.480551	0.258038	0.992819	FALSE	49.4511	0.401586	0.222669	0.99969	FALSE	40.4239	0.836932	0.0124442	0.411659	TRUE	2
Fam3a	66294	ENSMUSG00000031399	family with sequence similarity 3_ member A	17.7449	-0.481038	0.310888	0.992819	FALSE	32.1702	0.432831	0.190411	0.99969	FALSE	25.2064	0.890667	0.009103	0.355415	TRUE	2
Zfp949	71640	ENSMUSG00000032425	zinc finger protein 949	43.92	-0.485014	0.217192	0.992819	FALSE	60.2649	0.152991	0.596681	0.99969	FALSE	49.7456	0.640898	0.0246041	0.556415	TRUE	2
Tsnax	53424	ENSMUSG00000056820	translin-associated factor X	80.6909	-0.485456	0.164968	0.992819	FALSE	115.277	0.245729	0.360929	0.99969	FALSE	95.4022	0.728054	0.00452444	0.263001	TRUE	2
Gm9856	NA	ENSMUSG00000110945	predicted gene 9856	19.4082	-0.486908	0.304095	0.992819	FALSE	32.9476	0.330548	0.326192	0.99969	FALSE	25.6583	0.774664	0.0272752	0.572897	TRUE	2
Abcb8	74610	ENSMUSG00000028973	ATP-binding cassette_ sub-family B (MDR/TAP)_ member 8	65.5438	-0.487211	0.199566	0.992819	FALSE	89.587	0.139364	0.616197	0.99969	FALSE	73.5113	0.610361	0.0324815	0.609858	TRUE	2
Igf2bp2	319765	ENSMUSG00000033581	insulin-like growth factor 2 mRNA binding protein 2	31.2951	-0.49068	0.292719	0.992819	FALSE	19.6952	-1.56716	2.33959e-05	0.00697849	TRUE	15.0579	-1.23316	0.000770703	0.11556	TRUE	3
Mttp	17777	ENSMUSG00000028158	microsomal triglyceride transfer protein	44.3912	-0.492021	0.227667	0.992819	FALSE	62.7291	0.156378	0.594418	0.99969	FALSE	50.5632	0.619512	0.0449192	0.690942	TRUE	2
Lyrm7	75530	ENSMUSG00000020268	LYR motif containing 7	36.3314	-0.493086	0.239559	0.992819	FALSE	53.0769	0.200835	0.498683	0.99969	FALSE	42.6873	0.675203	0.0270762	0.572897	TRUE	2
Utp3	65961	ENSMUSG00000070697	UTP3 small subunit processome component	16.9377	-0.495615	0.291217	0.992819	FALSE	27.7352	0.350877	0.317332	0.99969	FALSE	22.4535	0.807581	0.0234588	0.538965	TRUE	2
Rnaseh2c	68209	ENSMUSG00000024925	ribonuclease H2_ subunit C	8.00857	-0.496258	0.304161	0.992819	FALSE	15.2453	0.29325	0.428675	0.99969	FALSE	11.3675	0.781893	0.0338522	0.621725	TRUE	2
1700008J07Rik	NA	ENSMUSG00000101225	RIKEN cDNA 1700008J07 gene	26.4457	-0.496578	0.262617	0.992819	FALSE	38.5765	0.22086	0.506653	0.99969	FALSE	31.4824	0.732232	0.0257375	0.570822	TRUE	2
Trub1	72133	ENSMUSG00000025086	TruB pseudouridine (psi) synthase family member 1	68.0544	-0.498615	0.147065	0.992819	FALSE	94.3102	0.20615	0.447055	0.99969	FALSE	78.6081	0.715314	0.00465298	0.263001	TRUE	2
Cep164	214552	ENSMUSG00000043987	centrosomal protein 164	10.1049	-0.507914	0.29909	0.992819	FALSE	17.3008	0.312375	0.393202	0.99969	FALSE	13.6079	0.765207	0.0378826	0.648623	TRUE	2
Trdn	76757	ENSMUSG00000019787	triadin	4536.83	-0.507952	0.0218721	0.567173	FALSE	5797.72	0.0852732	0.674913	0.99969	FALSE	4894.9	0.590801	0.000912322	0.128928	TRUE	2
Rint1	72772	ENSMUSG00000028999	RAD50 interactor 1	51.2712	-0.50892	0.184531	0.992819	FALSE	73.3602	0.204821	0.490486	0.99969	FALSE	59.8258	0.69903	0.0178037	0.489479	TRUE	2
Atg7	74244	ENSMUSG00000030314	autophagy related 7	15.2026	-0.511595	0.293069	0.992819	FALSE	25.6306	0.266008	0.453028	0.99969	FALSE	19.6088	0.729487	0.0459795	0.696445	TRUE	2
Zfyve9	230597	ENSMUSG00000034557	zinc finger_ FYVE domain containing 9	124.165	-0.514997	0.0863098	0.992819	FALSE	165.299	0.149478	0.569901	0.99969	FALSE	138.548	0.647206	0.0110708	0.395927	TRUE	2
Shisa4	77552	ENSMUSG00000041889	shisa family member 4	267.586	-0.528645	0.0557937	0.870912	FALSE	360.403	0.150716	0.535522	0.99969	FALSE	299.796	0.6872	0.000551792	0.0946722	TRUE	2
Bnip3l	12177	ENSMUSG00000022051	BCL2/adenovirus E1B interacting protein 3-like	130.616	-0.529601	0.0803984	0.992819	FALSE	190.706	0.295525	0.221803	0.99969	FALSE	157.863	0.831454	0.000157508	0.0407308	TRUE	2
Ttc19	72795	ENSMUSG00000042298	tetratricopeptide repeat domain 19	221.652	-0.529656	0.0606363	0.893538	FALSE	292.151	0.106642	0.658264	0.99969	FALSE	242.985	0.646436	0.00107372	0.136846	TRUE	2
Slc25a20	57279	ENSMUSG00000032602	solute carrier family 25 (mitochondrial carnitine/acylcarnitine translocase)_ member 20	51.727	-0.531259	0.205464	0.992819	FALSE	72.6419	0.151638	0.645815	0.99969	FALSE	59.1831	0.716355	0.019367	0.503006	TRUE	2
Gm6598	NA	ENSMUSG00000107143	predicted gene 6598	16.0502	-0.532222	0.270446	0.992819	FALSE	27.8988	0.284684	0.413847	0.99969	FALSE	20.9858	0.73838	0.0425948	0.679195	TRUE	2
Nubp1	26425	ENSMUSG00000022503	nucleotide binding protein 1	9.20316	-0.535419	0.273773	0.992819	FALSE	17.2185	0.302949	0.402487	0.99969	FALSE	12.7209	0.808777	0.0275688	0.574662	TRUE	2
Aldh7a1	110695	ENSMUSG00000053644	aldehyde dehydrogenase family 7_ member A1	14.2745	-0.538348	0.261487	0.992819	FALSE	28.895	0.535618	0.111628	0.99969	FALSE	22.3942	1.05922	0.00217571	0.191534	TRUE	2
Ddx23	74351	ENSMUSG00000003360	DEAD (Asp-Glu-Ala-Asp) box polypeptide 23	46.2045	-0.542315	0.165755	0.992819	FALSE	68.531	0.268446	0.373741	0.99969	FALSE	55.9499	0.793904	0.00918386	0.35701	TRUE	2
Cdpf1	72355	ENSMUSG00000064284	cysteine rich_ DPF motif domain containing 1	24.522	-0.542903	0.222841	0.992819	FALSE	38.027	0.233238	0.466531	0.99969	FALSE	29.8898	0.765725	0.0191662	0.50144	TRUE	2
Oaz1	18245	ENSMUSG00000035242	ornithine decarboxylase antizyme 1	229.997	-0.544129	0.048211	0.825222	FALSE	303.481	0.105074	0.687596	0.99969	FALSE	252.134	0.643524	0.00460979	0.263001	TRUE	2
E130102H24Rik	NA	ENSMUSG00000086782	RIKEN cDNA E130102H24 gene	43.0505	-0.546648	0.194171	0.992819	FALSE	74.8298	0.47499	0.11781	0.99969	FALSE	60.0448	0.990203	0.00169197	0.173307	TRUE	2
Stox2	71069	ENSMUSG00000038143	storkhead box 2	83.8233	-0.548002	0.118332	0.992819	FALSE	65.743	-1.13754	0.000169327	0.0327756	TRUE	54.1972	-0.639324	0.0251793	0.565805	TRUE	3
Gm48960	NA	ENSMUSG00000115829	predicted gene_ 48960	6.19324	-0.5502	0.23641	0.992819	FALSE	13.7027	0.268527	0.468324	0.99969	FALSE	9.23289	0.804988	0.0278356	0.576705	TRUE	2
Arntl	11865	ENSMUSG00000055116	aryl hydrocarbon receptor nuclear translocator-like	272.271	-0.550901	0.0831406	0.992819	FALSE	215.413	-1.18011	1.07726e-05	0.00356377	TRUE	177.58	-0.670998	0.00382459	0.245476	TRUE	3
Znhit6	229937	ENSMUSG00000074182	zinc finger_ HIT type 6	16.0102	-0.551136	0.246819	0.992819	FALSE	28.0091	0.322559	0.350993	0.99969	FALSE	21.3994	0.82667	0.0203026	0.509506	TRUE	2
Pdgfra	18595	ENSMUSG00000029231	platelet derived growth factor receptor_ alpha polypeptide	27.8872	-0.553623	0.231816	0.992819	FALSE	38.1606	0.0505748	0.883214	0.99969	FALSE	30.3106	0.667778	0.0458701	0.695687	TRUE	2
0610030E20Rik	68364	ENSMUSG00000058706	RIKEN cDNA 0610030E20 gene	107.094	-0.556994	0.0989484	0.992819	FALSE	153.833	0.220579	0.420954	0.99969	FALSE	125.564	0.752334	0.00660748	0.302215	TRUE	2
Elmo1	140580	ENSMUSG00000041112	engulfment and cell motility 1	3.74807	-0.559781	0.21096	0.992819	FALSE	9.00278	0.262181	0.477793	0.99969	FALSE	5.9669	0.768882	0.0303484	0.595062	TRUE	2
Gm28424	NA	ENSMUSG00000101037	predicted gene 28424	6.96206	-0.560004	0.246785	0.992819	FALSE	14.359	0.323368	0.380698	0.99969	FALSE	10.4205	0.920013	0.0125236	0.411659	TRUE	2
B230219D22Rik	78521	ENSMUSG00000045767	RIKEN cDNA B230219D22 gene	109.654	-0.561879	0.12355	0.992819	FALSE	154.189	0.143502	0.575343	0.99969	FALSE	123.953	0.674059	0.0190171	0.501178	TRUE	2
Psma3	19167	ENSMUSG00000060073	proteasome (prosome_ macropain) subunit_ alpha type 3	593.059	-0.562196	0.00771505	0.304331	FALSE	842.692	0.257175	0.283691	0.99969	FALSE	700.743	0.804358	0.000137835	0.0372115	TRUE	2
Actg1	11465	ENSMUSG00000062825	actin_ gamma_ cytoplasmic 1	2868.26	-0.564448	0.0089649	0.331374	FALSE	3669.42	0.042161	0.833878	0.99969	FALSE	3048.02	0.611255	5.85416e-05	0.0200876	TRUE	2
Abi3bp	320712	ENSMUSG00000035258	ABI gene family_ member 3 (NESH) binding protein	37.9819	-0.566465	0.184121	0.992819	FALSE	61.7556	0.351648	0.266807	0.99969	FALSE	49.7853	0.929066	0.00303105	0.224411	TRUE	2
Zfp68	24135	ENSMUSG00000058291	zinc finger protein 68	56.1471	-0.567497	0.129384	0.992819	FALSE	77.6062	0.107337	0.709493	0.99969	FALSE	62.2797	0.658525	0.0228057	0.534721	TRUE	2
Smco1	69576	ENSMUSG00000046345	single-pass membrane protein with coiled-coil domains 1	72.5144	-0.567641	0.133425	0.992819	FALSE	104.226	0.196097	0.502505	0.99969	FALSE	84.8081	0.799198	0.00227636	0.196218	TRUE	2
Gm45509	NA	ENSMUSG00000109781	predicted gene 45509	7.2277	-0.569335	0.234393	0.992819	FALSE	14.607	0.301251	0.416466	0.99969	FALSE	10.6943	0.932398	0.0114482	0.401922	TRUE	2
Kmt5a	67956	ENSMUSG00000049327	lysine methyltransferase 5A	230.013	-0.574087	0.028701	0.639066	FALSE	295.116	0.0220258	0.925391	0.99969	FALSE	242.631	0.593058	0.00325703	0.233308	TRUE	2
Cpeb1	12877	ENSMUSG00000025586	cytoplasmic polyadenylation element binding protein 1	1902.28	-0.575538	0.0347114	0.699462	FALSE	1594.31	-1.06294	7.75885e-06	0.00266363	TRUE	1305.72	-0.537878	0.00154054	0.164785	FALSE	3
Dnase1l1	69537	ENSMUSG00000019088	deoxyribonuclease 1-like 1	271.821	-0.57612	0.0412199	0.774083	FALSE	385.391	0.2095	0.350007	0.99969	FALSE	315.505	0.779063	0.000286539	0.0594501	TRUE	2
Proser1	212127	ENSMUSG00000049504	proline and serine rich 1	64.7625	-0.57659	0.119729	0.992819	FALSE	87.138	0.0361666	0.893855	0.99969	FALSE	69.3656	0.594609	0.0334851	0.618122	TRUE	2
Tmem182	381339	ENSMUSG00000079588	transmembrane protein 182	151.051	-0.577454	0.0873681	0.992819	FALSE	208.222	0.138994	0.647336	0.99969	FALSE	170.306	0.701647	0.0117679	0.40804	TRUE	2
Tdg	21665	ENSMUSG00000034674	thymine DNA glycosylase	99.789	-0.578601	0.115683	0.992819	FALSE	139.419	0.141166	0.620113	0.99969	FALSE	113.174	0.759562	0.00181912	0.17916	TRUE	2
Dgcr2	13356	ENSMUSG00000003166	DiGeorge syndrome critical region gene 2	28.3318	-0.579931	0.188046	0.992819	FALSE	41.0019	0.116348	0.718899	0.99969	FALSE	32.0375	0.680199	0.0399958	0.660783	TRUE	2
Naxd	69225	ENSMUSG00000031505	NAD(P)HX dehydratase	41.7362	-0.580369	0.146246	0.992819	FALSE	58.3066	0.0878369	0.775491	0.99969	FALSE	46.0057	0.632793	0.045747	0.695687	TRUE	2
Slc16a9	66859	ENSMUSG00000037762	solute carrier family 16 (monocarboxylic acid transporters)_ member 9	28.7587	-0.580792	0.189206	0.992819	FALSE	21.737	-1.34945	0.000134698	0.0275374	TRUE	15.3614	-0.764689	0.0342	0.62332	TRUE	3
Col6a6	245026	ENSMUSG00000043719	collagen_ type VI_ alpha 6	4.0726	-0.581881	0.170561	0.992819	FALSE	12.3935	0.352815	0.33926	0.99969	FALSE	8.1241	1.0258	0.00468547	0.263001	TRUE	2
Kank3	80880	ENSMUSG00000042099	KN motif and ankyrin repeat domains 3	5.43155	-0.58356	0.216493	0.992819	FALSE	10.0499	0.125336	0.73552	0.99969	FALSE	6.91499	0.728286	0.045796	0.695687	TRUE	2
Asb16	217217	ENSMUSG00000034768	ankyrin repeat and SOCS box-containing 16	26.3897	-0.586038	0.188562	0.992819	FALSE	36.8451	0.052994	0.872845	0.99969	FALSE	28.8049	0.658327	0.0431562	0.683149	TRUE	2
Aldh3a2	11671	ENSMUSG00000010025	aldehyde dehydrogenase family 3_ subfamily A2	7.95812	-0.59083	0.225458	0.992819	FALSE	15.4085	0.253221	0.489539	0.99969	FALSE	10.9726	0.809039	0.0282586	0.580515	TRUE	2
Nmrk2	69564	ENSMUSG00000004939	nicotinamide riboside kinase 2	542.333	-0.591358	0.0349506	0.702627	FALSE	763.554	0.186982	0.521748	0.99969	FALSE	626.688	0.72311	0.0103035	0.383013	TRUE	2
Serpinf1	20317	ENSMUSG00000000753	serine (or cysteine) peptidase inhibitor_ clade F_ member 1	16.8648	-0.591462	0.213937	0.992819	FALSE	27.9517	0.222134	0.529931	0.99969	FALSE	21.1249	0.774429	0.0309689	0.599977	TRUE	2
Slc25a23	66972	ENSMUSG00000046329	solute carrier family 25 (mitochondrial carrier; phosphate carrier)_ member 23	129.647	-0.59502	0.0436634	0.79048	FALSE	166.883	-0.0016006	0.994763	0.99969	FALSE	135.909	0.596975	0.00447493	0.263001	TRUE	2
F630028O10Rik	NA	ENSMUSG00000078122	RIKEN cDNA F630028O10 gene	2.36471	-0.595867	0.111202	0.992819	FALSE	7.50345	0.199052	0.581766	0.99969	FALSE	4.28228	0.780971	0.0168966	0.477035	TRUE	2
Snrnp27	66618	ENSMUSG00000001158	small nuclear ribonucleoprotein 27 (U4/U6.U5)	25.024	-0.596839	0.189451	0.992819	FALSE	39.2452	0.189532	0.565521	0.99969	FALSE	30.1762	0.796518	0.0150615	0.452427	TRUE	2
3110021N24Rik	NA	ENSMUSG00000094958	RIKEN cDNA 3110021N24 gene	94.7906	-0.597813	0.0753981	0.965391	FALSE	133.123	0.15245	0.584752	0.99969	FALSE	107.618	0.748873	0.00378486	0.244538	TRUE	2
Pomgnt1	68273	ENSMUSG00000028700	protein O-linked mannose beta 1_2-N-acetylglucosaminyltransferase	24.4109	-0.598254	0.179373	0.992819	FALSE	38.4409	0.270469	0.396477	0.99969	FALSE	30.4842	0.88337	0.00663648	0.302215	TRUE	2
Mettl2	52686	ENSMUSG00000020691	methyltransferase like 2	32.7962	-0.59865	0.150554	0.992819	FALSE	49.6405	0.208102	0.501207	0.99969	FALSE	39.0025	0.790411	0.0117772	0.40804	TRUE	2
Spata7	104871	ENSMUSG00000021007	spermatogenesis associated 7	87.0783	-0.59894	0.0814763	0.992819	FALSE	115.962	0.0203073	0.937693	0.99969	FALSE	92.698	0.606726	0.0184322	0.49656	TRUE	2
Pim3	223775	ENSMUSG00000035828	proviral integration site 3	34.4597	-0.6047	0.142416	0.992819	FALSE	46.6824	0.0277663	0.9289	0.99969	FALSE	36.8305	0.631511	0.042097	0.6767	TRUE	2
Coq5	52064	ENSMUSG00000041733	coenzyme Q5 methyltransferase	66.8311	-0.607569	0.0889828	0.992819	FALSE	95.1982	0.152025	0.578216	0.99969	FALSE	76.2168	0.763166	0.0032306	0.232629	TRUE	2
4930429F24Rik	NA	ENSMUSG00000086918	RIKEN cDNA 4930429F24 gene	2.4495	-0.607804	0.105296	0.992819	FALSE	6.35286	0.0434848	0.902416	0.99969	FALSE	3.25279	0.654509	0.0358882	0.632557	TRUE	2
Mb	17189	ENSMUSG00000018893	myoglobin	243.612	-0.608293	0.118787	0.992819	FALSE	208.818	-1.03973	0.000140212	0.0280347	TRUE	164.046	-0.360224	0.255944	0.999999	FALSE	3
Ulk4	209012	ENSMUSG00000040936	unc-51-like kinase 4	4.38513	-0.613222	0.180162	0.992819	FALSE	9.25514	0.171435	0.643937	0.99969	FALSE	6.13179	0.772495	0.0313966	0.601729	TRUE	2
Tbccd1	70573	ENSMUSG00000004462	TBCC domain containing 1	28.2537	-0.61373	0.157002	0.992819	FALSE	41.2598	0.108297	0.731029	0.99969	FALSE	32.1205	0.724516	0.0223911	0.529825	TRUE	2
Dynlt1c	100040563	ENSMUSG00000000579	dynein light chain Tctex-type 1C	9.22994	-0.615314	0.20853	0.992819	FALSE	19.2769	0.408348	0.253626	0.99969	FALSE	14.2169	1.03623	0.00428888	0.2568	TRUE	2
Hes1	15205	ENSMUSG00000022528	hes family bHLH transcription factor 1	226.931	-0.617018	0.108759	0.992819	FALSE	171.607	-1.49847	6.07565e-08	4.25179e-05	TRUE	132.844	-0.775061	0.0142946	0.437977	TRUE	3
6230400D17Rik	NA	ENSMUSG00000097577	RIKEN cDNA 6230400D17 gene	31.1185	-0.621907	0.156056	0.992819	FALSE	46.2721	0.135084	0.661607	0.99969	FALSE	35.7827	0.740566	0.0233915	0.538965	TRUE	2
Gm17354	NA	ENSMUSG00000091985	predicted gene_ 17354	25.1943	-0.622042	0.180261	0.992819	FALSE	40.801	0.191215	0.54303	0.99969	FALSE	30.6703	0.801997	0.017603	0.487718	TRUE	2
A930016O22Rik	NA	ENSMUSG00000040705	RIKEN cDNA A930016O22 gene	7.97703	-0.622388	0.198988	0.992819	FALSE	14.7656	0.120357	0.744146	0.99969	FALSE	10.0231	0.785416	0.0331007	0.615866	TRUE	2
Ntan1	18203	ENSMUSG00000022681	N-terminal Asn amidase	14.2666	-0.62662	0.19836	0.992819	FALSE	30.2175	0.485102	0.163817	0.99969	FALSE	22.5973	1.13772	0.00127339	0.14754	TRUE	2
Rab5b	19344	ENSMUSG00000000711	RAB5B_ member RAS oncogene family	49.4607	-0.629096	0.0933752	0.992819	FALSE	84.6568	0.469781	0.0946551	0.99969	FALSE	67.8388	1.09556	9.05906e-05	0.0281835	TRUE	2
Dhrs11	192970	ENSMUSG00000034449	dehydrogenase/reductase (SDR family) member 11	69.375	-0.62995	0.100819	0.992819	FALSE	97.7416	0.0565885	0.85311	0.99969	FALSE	76.4536	0.647657	0.0378989	0.648623	TRUE	2
Fitm1	68680	ENSMUSG00000022215	fat storage-inducing transmembrane protein 1	82.2465	-0.630343	0.132774	0.992819	FALSE	143.607	0.23643	0.517205	0.99969	FALSE	114.579	0.994574	0.00314322	0.22804	TRUE	2
Gin1	252876	ENSMUSG00000026333	gypsy retrotransposon integrase 1	96.7754	-0.632137	0.0590538	0.885327	FALSE	127.973	0.0245256	0.932984	0.99969	FALSE	102.735	0.635027	0.0211474	0.51759	TRUE	2
Dpm2	13481	ENSMUSG00000026810	dolichol-phosphate (beta-D) mannosyltransferase 2	41.7437	-0.633266	0.126716	0.992819	FALSE	58.4528	0.0170056	0.954512	0.99969	FALSE	44.9532	0.646773	0.0306621	0.59817	TRUE	2
Mrps5	77721	ENSMUSG00000027374	mitochondrial ribosomal protein S5	119.839	-0.635541	0.0536496	0.86083	FALSE	180.361	0.256359	0.325058	0.99969	FALSE	144.282	0.880299	0.000578078	0.097308	TRUE	2
Gcc2	70297	ENSMUSG00000038039	GRIP and coiled-coil domain containing 2	79.452	-0.636871	0.0559221	0.87212	FALSE	101.098	-0.0457807	0.862949	0.99969	FALSE	81.389	0.599917	0.0165948	0.47349	TRUE	2
Clcn7	26373	ENSMUSG00000036636	chloride channel_ voltage-sensitive 7	60.2272	-0.637675	0.0741061	0.962081	FALSE	79.1615	-0.00797425	0.9768	0.99969	FALSE	63.2019	0.644305	0.0129051	0.419429	TRUE	2
Lncpint	NA	ENSMUSG00000044471	long non-protein coding RNA_ Trp53 induced transcript	226.298	-0.640007	0.0336778	0.690716	FALSE	327.703	0.198442	0.50595	0.99969	FALSE	264.837	0.790524	0.0052039	0.2715	TRUE	2
Kxd1	75620	ENSMUSG00000055553	KxDL motif containing 1	42.1113	-0.641196	0.105185	0.992819	FALSE	57.8193	0.03338	0.909658	0.99969	FALSE	45.3563	0.678108	0.0196849	0.504652	TRUE	2
Tmem199	195040	ENSMUSG00000051232	transmembrane protein 199	51.6746	-0.644121	0.0987523	0.992819	FALSE	68.6712	-0.041787	0.888525	0.99969	FALSE	53.3116	0.589054	0.0475312	0.70265	TRUE	2
Gm47689	NA	ENSMUSG00000112459	predicted gene_ 47689	6.50557	-0.645836	0.164314	0.992819	FALSE	12.1615	0.00947709	0.979507	0.99969	FALSE	7.49128	0.740321	0.0427504	0.680583	TRUE	2
Zfp386	56220	ENSMUSG00000042063	zinc finger protein 386 (Kruppel-like)	68.7118	-0.647604	0.0631407	0.905458	FALSE	91.0592	-0.0140555	0.958586	0.99969	FALSE	71.7954	0.623858	0.0184097	0.49656	TRUE	2
H60b	667281	ENSMUSG00000075297	histocompatibility 60b	4.70959	-0.647706	0.14374	0.992819	FALSE	9.52355	0.0199411	0.956022	0.99969	FALSE	5.5996	0.710314	0.0431873	0.683149	TRUE	2
Tk1	21877	ENSMUSG00000025574	thymidine kinase 1	29.4109	-0.648825	0.182541	0.992819	FALSE	60.1711	0.436866	0.200196	0.99969	FALSE	44.4585	1.06129	0.00305961	0.224661	TRUE	2
Lsm1	67207	ENSMUSG00000037296	LSM1 homolog_ mRNA degradation associated	11.199	-0.6588	0.176988	0.992819	FALSE	18.8527	0.151585	0.674451	0.99969	FALSE	13.7009	0.832312	0.02217	0.528143	TRUE	2
Mfap3	216760	ENSMUSG00000020522	microfibrillar-associated protein 3	26.1397	-0.659542	0.139775	0.992819	FALSE	37.114	0.0193925	0.953556	0.99969	FALSE	28.1569	0.694806	0.0341943	0.62332	TRUE	2
Atg101	68118	ENSMUSG00000037204	autophagy related 101	19.9026	-0.661243	0.154057	0.992819	FALSE	29.4543	0.0629799	0.856392	0.99969	FALSE	22.12	0.713291	0.0415826	0.673283	TRUE	2
Erlec1	66753	ENSMUSG00000020311	endoplasmic reticulum lectin 1	35.4092	-0.66153	0.106959	0.992819	FALSE	47.03	-0.0194559	0.950376	0.99969	FALSE	36.7923	0.630818	0.0469853	0.701277	TRUE	2
Gsdme	54722	ENSMUSG00000029821	gasdermin E	35.8947	-0.661691	0.14185	0.992819	FALSE	63.7176	0.347449	0.272986	0.99969	FALSE	48.454	1.00838	0.00169975	0.173307	TRUE	2
Oxa1l	69089	ENSMUSG00000000959	oxidase assembly 1-like	56.5788	-0.662473	0.0791673	0.99223	FALSE	83.9899	0.171545	0.558273	0.99969	FALSE	65.8268	0.828973	0.00353138	0.240498	TRUE	2
Ddx24	27225	ENSMUSG00000041645	DEAD (Asp-Glu-Ala-Asp) box polypeptide 24	143.514	-0.666389	0.0270136	0.616199	FALSE	189.953	0.0299841	0.917435	0.99969	FALSE	152.693	0.632517	0.0269419	0.572897	TRUE	2
Fam53b	77938	ENSMUSG00000030956	family with sequence similarity 53_ member B	83.9128	-0.668661	0.083405	0.992819	FALSE	143.561	0.270631	0.465789	0.99969	FALSE	113.933	1.02416	0.00125794	0.14754	TRUE	2
Vgll4	232334	ENSMUSG00000030315	vestigial like family member 4	239.213	-0.669242	0.0186078	0.527057	FALSE	323.683	0.0461182	0.841453	0.99969	FALSE	257.84	0.716854	0.000376303	0.0737843	TRUE	2
Gm26724	NA	ENSMUSG00000097090	predicted gene_ 26724	9.67478	-0.669361	0.170259	0.992819	FALSE	22.4631	0.44762	0.209877	0.99969	FALSE	15.8149	1.0405	0.00468724	0.263001	TRUE	2
Sik2	235344	ENSMUSG00000037112	salt inducible kinase 2	58.938	-0.673088	0.105112	0.992819	FALSE	111.18	0.551227	0.0607678	0.99969	FALSE	87.4543	1.19405	0.000124001	0.03512	TRUE	2
Tgfbi	21810	ENSMUSG00000035493	transforming growth factor_ beta induced	8.17802	-0.674257	0.16563	0.992819	FALSE	17.2413	0.357495	0.322717	0.99969	FALSE	12.2946	1.04651	0.00444389	0.262557	TRUE	2
Blnk	17060	ENSMUSG00000061132	B cell linker	3.23259	-0.675791	0.112435	0.992819	FALSE	7.17447	-0.00604013	0.98689	0.99969	FALSE	3.8799	0.683573	0.0439627	0.685089	TRUE	2
Mmp2	17390	ENSMUSG00000031740	matrix metallopeptidase 2	16.9988	-0.676686	0.157463	0.992819	FALSE	29.8983	0.265846	0.4533	0.99969	FALSE	22.3289	0.957058	0.00690875	0.307748	TRUE	2
Gcnt2	14538	ENSMUSG00000021360	glucosaminyl (N-acetyl) transferase 2_ I-branching enzyme	7.39478	-0.677683	0.161478	0.992819	FALSE	19.2149	0.514851	0.161834	0.99969	FALSE	13.7086	1.03424	0.00491013	0.266296	TRUE	2
Ppp2r2a	71978	ENSMUSG00000022052	protein phosphatase 2_ regulatory subunit B_ alpha	92.421	-0.67932	0.0342961	0.694937	FALSE	124.66	0.0226118	0.928233	0.99969	FALSE	98.6335	0.707651	0.00215105	0.191534	TRUE	2
Gm49085	NA	ENSMUSG00000115249	predicted gene_ 49085	2.73506	-0.680343	0.0799028	0.992819	FALSE	6.3791	-0.0626801	0.861912	0.99969	FALSE	3.0367	0.671064	0.0340444	0.622888	TRUE	2
Atp2c1	235574	ENSMUSG00000032570	ATPase_ Ca++-sequestering	366.047	-0.683019	0.0104985	0.363581	FALSE	503.369	0.0832344	0.737806	0.99969	FALSE	401.804	0.751836	0.000800339	0.118182	TRUE	2
Dguok	27369	ENSMUSG00000014554	deoxyguanosine kinase	142.219	-0.683873	0.0218748	0.567173	FALSE	186.595	-0.0325848	0.897891	0.99969	FALSE	147.348	0.630826	0.0104558	0.386109	TRUE	2
Esf1	66580	ENSMUSG00000045624	ESF1 nucleolar pre-rRNA processing protein homolog	113.829	-0.686485	0.0259434	0.60551	FALSE	147.503	-0.0601616	0.811606	0.99969	FALSE	116.483	0.631605	0.00416053	0.251734	TRUE	2
Snx21	101113	ENSMUSG00000050373	sorting nexin family member 21	68.0811	-0.686606	0.0616027	0.897945	FALSE	91.6917	-0.0299738	0.915672	0.99969	FALSE	70.7707	0.626133	0.0332973	0.617592	TRUE	2
Nsun5	100609	ENSMUSG00000000916	NOL1/NOP2/Sun domain family_ member 5	29.2248	-0.687891	0.122973	0.992819	FALSE	45.4831	0.120382	0.697309	0.99969	FALSE	33.8818	0.804695	0.0128809	0.419405	TRUE	2
Tmem101	76547	ENSMUSG00000020921	transmembrane protein 101	15.2429	-0.688093	0.151854	0.992819	FALSE	23.8319	0.0960691	0.787218	0.99969	FALSE	17.5467	0.79593	0.0264772	0.572897	TRUE	2
B4gat1	108902	ENSMUSG00000047379	beta-1_4-glucuronyltransferase 1	12.1136	-0.689222	0.158102	0.992819	FALSE	21.3739	0.168788	0.647813	0.99969	FALSE	15.2368	0.738629	0.0450669	0.691837	TRUE	2
9530034E10Rik	NA	ENSMUSG00000086554	RIKEN cDNA 9530034E10 gene	3.49027	-0.690058	0.103269	0.992819	FALSE	8.28173	0.0645961	0.858883	0.99969	FALSE	4.58789	0.725919	0.0313606	0.601729	TRUE	2
Gm26518	NA	ENSMUSG00000097234	predicted gene_ 26518	83.2575	-0.69077	0.0800302	0.992819	FALSE	113.63	-0.0547676	0.840943	0.99969	FALSE	86.3677	0.625064	0.032186	0.609241	TRUE	2
Gm26720	NA	ENSMUSG00000096941	predicted gene_ 26720	5.85647	-0.692446	0.141157	0.992819	FALSE	16.5342	0.496462	0.180673	0.99969	FALSE	11.5665	1.10997	0.0024705	0.207929	TRUE	2
Tango6	272538	ENSMUSG00000041949	transport and golgi organization 6	54.2506	-0.694087	0.0607913	0.894254	FALSE	72.7023	-0.0315419	0.912968	0.99969	FALSE	56.2911	0.648352	0.0242251	0.551336	TRUE	2
Rab11fip2	74998	ENSMUSG00000040022	RAB11 family interacting protein 2 (class I)	105.506	-0.69417	0.0377602	0.742531	FALSE	143.942	0.0277823	0.923549	0.99969	FALSE	112.928	0.698157	0.0106536	0.388737	TRUE	2
Gm26798	NA	ENSMUSG00000097578	predicted gene_ 26798	5.33986	-0.699007	0.137594	0.992819	FALSE	10.6417	0.0638972	0.863331	0.99969	FALSE	6.60114	0.762836	0.0358378	0.632557	TRUE	2
Mknk1	17346	ENSMUSG00000028708	MAP kinase-interacting serine/threonine kinase 1	38.8384	-0.699784	0.10762	0.992819	FALSE	55.7735	-0.0285555	0.923346	0.99969	FALSE	41.0784	0.64878	0.0461655	0.697052	TRUE	2
Isca2	74316	ENSMUSG00000021241	iron-sulfur cluster assembly 2	80.948	-0.705805	0.0494462	0.834786	FALSE	116.324	0.0916462	0.72841	0.99969	FALSE	90.1688	0.782765	0.00401259	0.24788	TRUE	2
Mmrn2	105450	ENSMUSG00000041445	multimerin 2	2.77521	-0.708143	0.0726109	0.95117	FALSE	6.2097	-0.0857962	0.811126	0.99969	FALSE	2.86208	0.606015	0.047416	0.70211	TRUE	2
Phkb	102093	ENSMUSG00000036879	phosphorylase kinase beta	412.818	-0.713845	0.00294363	0.163505	FALSE	591.974	0.15769	0.512357	0.99969	FALSE	471.159	0.858736	4.3343e-05	0.0175523	TRUE	2
Timm17a	21854	ENSMUSG00000062580	translocase of inner mitochondrial membrane 17a	125.359	-0.71521	0.0318995	0.671915	FALSE	166.083	-0.0639096	0.801865	0.99969	FALSE	128.698	0.64869	0.00663948	0.302215	TRUE	2
Dstn	56431	ENSMUSG00000015932	destrin	49.8161	-0.715724	0.0587655	0.883057	FALSE	65.3771	-0.116824	0.681849	0.99969	FALSE	49.7094	0.589949	0.0372172	0.646178	TRUE	2
Ybx3	56449	ENSMUSG00000030189	Y box protein 3	463.994	-0.717216	0.00303288	0.166303	FALSE	448.562	-0.801423	0.000213237	0.0391905	TRUE	347.997	-0.113388	0.525321	0.999999	FALSE	3
Filip1l	78749	ENSMUSG00000043336	filamin A interacting protein 1-like	367.299	-0.720068	0.00930408	0.336997	FALSE	519.233	0.122129	0.622367	0.99969	FALSE	412.313	0.844037	9.54624e-05	0.0287265	TRUE	2
Gm26522	NA	ENSMUSG00000097423	predicted gene_ 26522	4.66378	-0.723912	0.104513	0.992819	FALSE	12.1926	0.23145	0.532933	0.99969	FALSE	7.46402	1.01464	0.00526231	0.272657	TRUE	2
Ate1	11907	ENSMUSG00000030850	arginyltransferase 1	80.5983	-0.724846	0.0438026	0.79048	FALSE	128.064	0.248377	0.411454	0.99969	FALSE	99.0094	0.900997	0.00400122	0.24788	TRUE	2
Polr2i	69920	ENSMUSG00000019738	polymerase (RNA) II (DNA directed) polypeptide I	8.97215	-0.725883	0.137138	0.992819	FALSE	16.4414	0.116741	0.751515	0.99969	FALSE	11.0758	0.829452	0.0245103	0.554996	TRUE	2
Lyrm2	108755	ENSMUSG00000045854	LYR motif containing 2	10.9746	-0.731239	0.134205	0.992819	FALSE	17.5988	-0.00491796	0.989177	0.99969	FALSE	11.9596	0.720091	0.0496602	0.714418	TRUE	2
Rassf8	71323	ENSMUSG00000030259	Ras association (RalGDS/AF-6) domain family (N-terminal) member 8	55.3274	-0.733492	0.0863354	0.992819	FALSE	69.8501	-0.199901	0.54554	0.99969	FALSE	52.2683	0.591097	0.0436542	0.684917	TRUE	2
Erg28	58520	ENSMUSG00000021252	ergosterol biosynthesis 28	25.1348	-0.734037	0.106027	0.992819	FALSE	36.6803	0.0488455	0.884828	0.99969	FALSE	27.6217	0.787193	0.0215442	0.518102	TRUE	2
Mrpl36	94066	ENSMUSG00000021607	mitochondrial ribosomal protein L36	18.5916	-0.734673	0.115027	0.992819	FALSE	30.6215	0.155847	0.646754	0.99969	FALSE	22.3088	0.86679	0.0130583	0.421335	TRUE	2
St8sia5	225742	ENSMUSG00000025425	ST8 alpha-N-acetyl-neuraminide alpha-2_8-sialyltransferase 5	17.2655	-0.73497	0.129717	0.992819	FALSE	28.8061	0.139687	0.700625	0.99969	FALSE	20.8898	0.907597	0.0121264	0.411659	TRUE	2
Ap3m1	55946	ENSMUSG00000021824	adaptor-related protein complex 3_ mu 1 subunit	59.6396	-0.736617	0.044097	0.794117	FALSE	79.501	-0.0973933	0.721532	0.99969	FALSE	60.3275	0.631716	0.0190678	0.501178	TRUE	2
Gmpr	66355	ENSMUSG00000000253	guanosine monophosphate reductase	158.866	-0.737812	0.0126039	0.406077	FALSE	228.949	0.138422	0.574211	0.99969	FALSE	180.38	0.903523	1.02566e-05	0.00590348	TRUE	2
Emc9	85308	ENSMUSG00000022217	ER membrane protein complex subunit 9	43.1961	-0.74061	0.0728764	0.953917	FALSE	64.9024	0.101577	0.725349	0.99969	FALSE	48.9244	0.840121	0.0058111	0.284139	TRUE	2
Zfp971	626848	ENSMUSG00000074519	zinc finger protein 971	8.90743	-0.747143	0.126686	0.992819	FALSE	15.3541	0.0390797	0.914357	0.99969	FALSE	10.2237	0.783864	0.0333344	0.617638	TRUE	2
Myoz1	59011	ENSMUSG00000068697	myozenin 1	1700.19	-0.749058	0.00370783	0.189921	FALSE	2241.29	-0.0501505	0.82268	0.99969	FALSE	1755.5	0.702496	0.000112569	0.0329273	TRUE	2
1500011K16Rik	NA	ENSMUSG00000051319	RIKEN cDNA 1500011K16 gene	49.9793	-0.757135	0.0888698	0.992819	FALSE	68.5748	-0.0946556	0.769082	0.99969	FALSE	50.4966	0.669882	0.0447625	0.689722	TRUE	2
Eefsec	65967	ENSMUSG00000033216	eukaryotic elongation factor_ selenocysteine-tRNA-specific	14.3154	-0.759407	0.120341	0.992819	FALSE	23.7056	-0.0705568	0.84485	0.99969	FALSE	15.2537	0.722874	0.0495487	0.714312	TRUE	2
Tpm1	22003	ENSMUSG00000032366	tropomyosin 1_ alpha	6058.92	-0.767829	0.00181462	0.115407	FALSE	8520.12	0.0795611	0.752895	0.99969	FALSE	6684.31	0.846935	1.30315e-05	0.00704607	TRUE	2
Dtd1	66044	ENSMUSG00000027430	D-tyrosyl-tRNA deacylase 1	4.6515	-0.771025	0.0904883	0.992819	FALSE	9.51868	-0.0242416	0.947902	0.99969	FALSE	5.246	0.727449	0.0384398	0.651359	TRUE	2
Atm	11920	ENSMUSG00000034218	ataxia telangiectasia mutated	48.0233	-0.77151	0.0427693	0.782081	FALSE	63.2439	-0.147461	0.605058	0.99969	FALSE	47.3561	0.624586	0.0267582	0.572897	TRUE	2
Mlh3	217716	ENSMUSG00000021245	mutL homolog 3	82.4291	-0.774806	0.0202777	0.551458	FALSE	106.885	-0.156279	0.549934	0.99969	FALSE	80.81	0.606036	0.0170158	0.477378	TRUE	2
Gm26740	NA	ENSMUSG00000097705	predicted gene_ 26740	3355.48	-0.776426	0.000404259	0.0399773	TRUE	3594.58	-0.558568	0.00722621	0.444195	FALSE	2768.96	0.198617	0.226087	0.999999	FALSE	2
Krt10	16661	ENSMUSG00000019761	keratin 10	19.2153	-0.783443	0.0943794	0.992819	FALSE	29.4345	0.0234478	0.944406	0.99969	FALSE	21.1757	0.831043	0.0161995	0.469232	TRUE	2
Ebf1	13591	ENSMUSG00000057098	early B cell factor 1	127.703	-0.784481	0.0500786	0.835853	FALSE	173.02	-0.114199	0.694678	0.99969	FALSE	128.795	0.645829	0.0409889	0.670361	TRUE	2
Acot13	66834	ENSMUSG00000006717	acyl-CoA thioesterase 13	17.5844	-0.785344	0.0988393	0.992819	FALSE	25.861	-0.0451282	0.89762	0.99969	FALSE	18.3669	0.749659	0.0359178	0.632557	TRUE	2
Mcts2	66405	ENSMUSG00000042814	malignant T cell amplified sequence 2	6.48117	-0.786639	0.102441	0.992819	FALSE	11.257	-0.0228055	0.950991	0.99969	FALSE	7.04629	0.728658	0.0449727	0.69117	TRUE	2
Eif2s1	13665	ENSMUSG00000021116	eukaryotic translation initiation factor 2_ subunit 1 alpha	20.2901	-0.789566	0.0966356	0.992819	FALSE	32.2529	-0.00161015	0.996222	0.99969	FALSE	22.0739	0.744697	0.0382479	0.65121	TRUE	2
Sox6os	68469	ENSMUSG00000030664	SRY (sex determining region Y)-box 6_ opposite strand	8.87399	-0.794393	0.103916	0.992819	FALSE	15.8837	0.0577087	0.874807	0.99969	FALSE	10.4958	0.888115	0.015929	0.465937	TRUE	2
Agl	77559	ENSMUSG00000033400	amylo-1_6-glucosidase_ 4-alpha-glucanotransferase	2156.33	-0.794917	0.000712458	0.0606711	FALSE	2714.67	-0.176018	0.442525	0.99969	FALSE	2098.84	0.620809	3.76506e-05	0.0159952	TRUE	2
Mccc1	72039	ENSMUSG00000027709	methylcrotonoyl-Coenzyme A carboxylase 1 (alpha)	111.707	-0.796723	0.00837174	0.318483	FALSE	144.309	-0.128611	0.614373	0.99969	FALSE	110.808	0.657011	0.00623683	0.295182	TRUE	2
4933433G15Rik	NA	ENSMUSG00000097021	RIKEN cDNA 4933433G15 gene	3.14106	-0.796951	0.0518124	0.8489	FALSE	7.08701	-0.0955525	0.794523	0.99969	FALSE	3.28829	0.707743	0.0273723	0.572897	TRUE	2
Ubxn2a	217379	ENSMUSG00000020634	UBX domain protein 2A	78.3278	-0.799067	0.0294879	0.650941	FALSE	113.623	0.0633803	0.83288	0.99969	FALSE	86.5164	0.854768	0.00260917	0.216537	TRUE	2
Rabep2	70314	ENSMUSG00000030727	rabaptin_ RAB GTPase binding effector protein 2	543.692	-0.799204	0.101377	0.992819	FALSE	1175.99	0.307408	0.407483	0.99969	FALSE	845.194	1.74684	1.17808e-10	1.05102e-06	TRUE	2
Zfp846	244721	ENSMUSG00000058192	zinc finger protein 846	33.4709	-0.799354	0.0536132	0.86083	FALSE	52.5597	0.14834	0.624664	0.99969	FALSE	39.1754	0.936417	0.00257546	0.215478	TRUE	2
Ddx18	66942	ENSMUSG00000001674	DEAD (Asp-Glu-Ala-Asp) box polypeptide 18	29.227	-0.79979	0.0703676	0.93842	FALSE	46.6125	0.0956051	0.755399	0.99969	FALSE	33.6053	0.869485	0.00822976	0.337566	TRUE	2
Cd200	17470	ENSMUSG00000022661	CD200 antigen	3.88954	-0.8072	0.0469975	0.816111	FALSE	9.31666	-0.0521663	0.886085	0.99969	FALSE	4.5226	0.912882	0.00753513	0.32286	TRUE	2
Cdk19	78334	ENSMUSG00000038481	cyclin-dependent kinase 19	39.5314	-0.807268	0.0775414	0.979748	FALSE	33.8353	-1.20035	0.000277963	0.0481671	TRUE	22.8107	-0.253467	0.48859	0.999999	FALSE	3
Gm26511	NA	ENSMUSG00000097155	predicted gene_ 26511	6.87922	-0.809189	0.0937456	0.992819	FALSE	17.344	0.393491	0.275319	0.99969	FALSE	11.4987	1.18246	0.00133196	0.151377	TRUE	2
Rnase4	58809	ENSMUSG00000021876	ribonuclease_ RNase A family 4	9.56349	-0.8148	0.0954337	0.992819	FALSE	15.1448	-0.0750514	0.83918	0.99969	FALSE	9.79091	0.726755	0.0484504	0.708096	TRUE	2
Etfdh	66841	ENSMUSG00000027809	electron transferring flavoprotein_ dehydrogenase	74.535	-0.817183	0.0328793	0.682644	FALSE	106.979	-0.0230338	0.935393	0.99969	FALSE	78.9464	0.780515	0.00637682	0.297719	TRUE	2
Gm31305	NA	ENSMUSG00000105245	predicted gene_ 31305	5.3477	-0.819406	0.0673797	0.92589	FALSE	13.3093	0.192872	0.603177	0.99969	FALSE	8.11307	1.13352	0.00182744	0.17916	TRUE	2
Thra	21833	ENSMUSG00000058756	thyroid hormone receptor alpha	172.7	-0.822589	0.00742868	0.298646	FALSE	222.314	-0.192091	0.422865	0.99969	FALSE	167.195	0.622466	0.00706611	0.312081	TRUE	2
Rcsd1	226594	ENSMUSG00000040723	RCSD domain containing 1	182.684	-0.82786	0.00453681	0.216804	FALSE	273.949	0.138781	0.555614	0.99969	FALSE	209.661	0.978748	6.62021e-07	0.000843746	TRUE	2
Gm26830	NA	ENSMUSG00000097176	predicted gene_ 26830	10.9899	-0.829028	0.090164	0.992819	FALSE	20.7064	0.0635589	0.858079	0.99969	FALSE	13.2551	0.855645	0.020232	0.508449	TRUE	2
Kcnn2	140492	ENSMUSG00000054477	potassium intermediate/small conductance calcium-activated channel_ subfamily N_ member 2	29.3201	-0.831325	0.0566515	0.875514	FALSE	40.0645	-0.132601	0.678821	0.99969	FALSE	29.1371	0.726981	0.0247168	0.55802	TRUE	2
Prelp	116847	ENSMUSG00000041577	proline arginine-rich end leucine-rich repeat	7.77413	-0.833095	0.0824453	0.992819	FALSE	16.6836	0.205139	0.579982	0.99969	FALSE	10.9764	0.945298	0.0094789	0.363291	TRUE	2
Pla1a	85031	ENSMUSG00000002847	phospholipase A1 member A	3.66422	-0.833349	0.0434282	0.788715	FALSE	6.90808	-0.295489	0.412351	0.99969	FALSE	2.70322	0.609828	0.0478643	0.705162	TRUE	2
Ide	15925	ENSMUSG00000056999	insulin degrading enzyme	202.789	-0.833638	0.00301412	0.165806	FALSE	196.252	-0.9072	0.000255335	0.0451051	TRUE	143.583	-0.12041	0.550826	0.999999	FALSE	3
Mkrn2	67027	ENSMUSG00000000439	makorin_ ring finger protein_ 2	31.6405	-0.836887	0.0514969	0.845498	FALSE	49.6396	0.129869	0.671471	0.99969	FALSE	36.8582	0.998651	0.00140412	0.153704	TRUE	2
Gtf2h5	66467	ENSMUSG00000034345	general transcription factor IIH_ polypeptide 5	61.7809	-0.837722	0.0238272	0.584006	FALSE	89.3215	0.0571021	0.850526	0.99969	FALSE	67.7747	0.828445	0.00781591	0.325939	TRUE	2
Adam33	110751	ENSMUSG00000027318	a disintegrin and metallopeptidase domain 33	16.1341	-0.840314	0.0767575	0.97416	FALSE	25.5092	0.0111705	0.97415	0.99969	FALSE	17.8038	0.843328	0.018009	0.492089	TRUE	2
Gng3	14704	ENSMUSG00000071658	guanine nucleotide binding protein (G protein)_ gamma 3	3.45897	-0.844049	0.0424912	0.780979	FALSE	8.4669	-0.0342377	0.926162	0.99969	FALSE	4.17328	0.849684	0.0114655	0.401922	TRUE	2
Slc30a4	22785	ENSMUSG00000005802	solute carrier family 30 (zinc transporter)_ member 4	13.2436	-0.844146	0.0814522	0.992819	FALSE	20.1822	-0.128983	0.714589	0.99969	FALSE	13.3021	0.722951	0.046893	0.701277	TRUE	2
Psmd9	67151	ENSMUSG00000029440	proteasome (prosome_ macropain) 26S subunit_ non-ATPase_ 9	34.6823	-0.844948	0.0479131	0.824618	FALSE	51.2683	-0.0151991	0.961627	0.99969	FALSE	37.0897	0.851983	0.00592549	0.287306	TRUE	2
Zfp74	72723	ENSMUSG00000059975	zinc finger protein 74	39.1887	-0.845587	0.0427886	0.782081	FALSE	56.9067	-0.0812557	0.78675	0.99969	FALSE	40.7456	0.740964	0.0205566	0.511848	TRUE	2
Abhd18	269423	ENSMUSG00000037818	abhydrolase domain containing 18	99.7565	-0.851652	0.0313301	0.667703	FALSE	133.443	-0.148616	0.61973	0.99969	FALSE	98.0806	0.725658	0.0120132	0.411659	TRUE	2
Gm26604	NA	ENSMUSG00000097079	predicted gene_ 26604	9.94934	-0.854114	0.0805699	0.992819	FALSE	16.9233	-0.0329229	0.927967	0.99969	FALSE	10.864	0.872367	0.017937	0.49133	TRUE	2
2810402E24Rik	NA	ENSMUSG00000099966	RIKEN cDNA 2810402E24 gene	35.5209	-0.854518	0.0395759	0.759948	FALSE	53.3234	0.00107226	0.997159	0.999778	FALSE	38.3226	0.836241	0.00762805	0.323295	TRUE	2
Rnf6	74132	ENSMUSG00000029634	ring finger protein (C3H2C3 type) 6	77.0787	-0.858001	0.0155841	0.470834	FALSE	112.122	0.0109946	0.96836	0.99969	FALSE	83.0799	0.852052	0.00178435	0.176878	TRUE	2
Emc7	73024	ENSMUSG00000055943	ER membrane protein complex subunit 7	47.8181	-0.858383	0.0316026	0.669261	FALSE	71.9995	0.0675276	0.836995	0.99969	FALSE	53.3268	0.83094	0.0129591	0.420415	TRUE	2
Cript	56724	ENSMUSG00000024146	cysteine-rich PDZ-binding protein	27.0654	-0.859221	0.0568802	0.877288	FALSE	41.0411	-0.00525074	0.98736	0.99969	FALSE	29.1576	0.847768	0.0124089	0.411659	TRUE	2
Gm17281	NA	ENSMUSG00000097317	predicted gene_ 17281	37.092	-0.861621	0.0335649	0.690716	FALSE	48.2705	-0.242199	0.423772	0.99969	FALSE	34.8578	0.622788	0.0419473	0.67612	TRUE	2
Kcna7	16495	ENSMUSG00000038201	potassium voltage-gated channel_ shaker-related subfamily_ member 7	39.661	-0.861868	0.04079	0.769389	FALSE	69.0026	0.273212	0.374427	0.99969	FALSE	50.9828	1.16728	9.65977e-05	0.0287265	TRUE	2
Bhlhe41	79362	ENSMUSG00000030256	basic helix-loop-helix family_ member e41	297.152	-0.863145	0.000347846	0.0356344	TRUE	283.357	-0.937419	0.000245034	0.0437097	TRUE	207.708	-0.145417	0.538829	0.999999	FALSE	3
Slc25a4	11739	ENSMUSG00000031633	solute carrier family 25 (mitochondrial carrier_ adenine nucleotide translocator)_ member 4	1021.39	-0.863256	0.000605256	0.0537438	FALSE	1289.55	-0.217533	0.395765	0.99969	FALSE	974.049	0.618511	0.00297686	0.221317	TRUE	2
Emc3	66087	ENSMUSG00000030286	ER membrane protein complex subunit 3	63.8261	-0.866141	0.0261782	0.606084	FALSE	88.4903	-0.0940464	0.765618	0.99969	FALSE	64.622	0.755121	0.0119165	0.409684	TRUE	2
Pcdhga12	93724	ENSMUSG00000102428	protocadherin gamma subfamily A_ 12	57.4998	-0.866808	0.0198088	0.54309	FALSE	73.1308	-0.281158	0.313436	0.99969	FALSE	53.1484	0.591178	0.0326286	0.609858	TRUE	2
Rbm4b	66704	ENSMUSG00000033760	RNA binding motif protein 4B	83.3292	-0.867806	0.0498405	0.835853	FALSE	174.287	0.32926	0.374936	0.99969	FALSE	129.545	1.4704	1.01803e-06	0.000908236	TRUE	2
Rnf10	50849	ENSMUSG00000041740	ring finger protein 10	86.2369	-0.870861	0.0142281	0.443377	FALSE	112.226	-0.257577	0.317885	0.99969	FALSE	81.0866	0.596335	0.0300736	0.592932	TRUE	2
Scara5	71145	ENSMUSG00000022032	scavenger receptor class A_ member 5	5.0765	-0.873693	0.0519453	0.8489	FALSE	10.0008	-0.100707	0.782512	0.99969	FALSE	5.09658	0.704208	0.0364566	0.63774	TRUE	2
Gm26533	NA	ENSMUSG00000097748	predicted gene_ 26533	6.28345	-0.877358	0.0637505	0.906193	FALSE	14.0875	0.086581	0.814453	0.99969	FALSE	8.28839	0.916843	0.0116488	0.405957	TRUE	2
Gm47512	NA	ENSMUSG00000097274	predicted gene_ 47512	5.26275	-0.880307	0.0578776	0.88095	FALSE	10.6439	-0.0663935	0.858027	0.99969	FALSE	5.67432	0.783617	0.0269762	0.572897	TRUE	2
Amotl1	75723	ENSMUSG00000013076	angiomotin-like 1	351.041	-0.880376	0.000877172	0.0691551	FALSE	345.287	-0.886815	0.000129858	0.0271581	TRUE	251.739	-0.0260172	0.887005	0.999999	FALSE	2
Mir133a-1hg	NA	ENSMUSG00000095438	Mir133a-1_ Mir1b and Mir1a-2 host gene	26.5168	-0.884435	0.0657408	0.916596	FALSE	44.1434	-0.0349719	0.912626	0.99969	FALSE	29.0604	0.804828	0.0270756	0.572897	TRUE	2
Gabarapl2	93739	ENSMUSG00000031950	gamma-aminobutyric acid (GABA) A receptor-associated protein-like 2	35.5379	-0.884741	0.0442252	0.794753	FALSE	69.3499	0.409148	0.216486	0.99969	FALSE	51.3352	1.29695	7.1729e-05	0.0232702	TRUE	2
Dnajc30	66114	ENSMUSG00000061118	DnaJ heat shock protein family (Hsp40) member C30	18.4487	-0.888472	0.0568847	0.877288	FALSE	27.1063	-0.121244	0.728106	0.99969	FALSE	18.3085	0.716619	0.0458414	0.695687	TRUE	2
Arhgef9	236915	ENSMUSG00000025656	CDC42 guanine nucleotide exchange factor (GEF) 9	40.5948	-0.888525	0.0326358	0.680045	FALSE	52.873	-0.280431	0.34643	0.99969	FALSE	37.3364	0.615435	0.0492354	0.713235	TRUE	2
Atcayos	NA	ENSMUSG00000085779	ataxia_ cerebellar_ Cayman type_ opposite strand	1537.36	-0.889279	0.00403291	0.199408	FALSE	2083.34	-0.118097	0.628385	0.99969	FALSE	1550.22	0.771914	0.000693562	0.108188	TRUE	2
Ociad2	433904	ENSMUSG00000029153	OCIA domain containing 2	39.3239	-0.891179	0.0341927	0.694738	FALSE	53.8888	-0.211873	0.4996	0.99969	FALSE	37.7855	0.675575	0.029863	0.591378	TRUE	2
Nid1	18073	ENSMUSG00000005397	nidogen 1	41.3536	-0.891388	0.0540474	0.861894	FALSE	53.3043	-0.312651	0.370067	0.99969	FALSE	36.2532	0.667956	0.0430466	0.682738	TRUE	2
Irs1	16367	ENSMUSG00000055980	insulin receptor substrate 1	166.309	-0.892363	0.0215286	0.567173	FALSE	147.281	-1.23105	8.76421e-05	0.0201854	TRUE	97.2022	-0.449767	0.0609948	0.759477	FALSE	3
Malat1	72289	ENSMUSG00000092341	metastasis associated lung adenocarcinoma transcript 1 (non-coding RNA)	310516	-0.894673	1.2908e-05	0.00249388	TRUE	429243	-0.0318179	0.867388	0.99969	FALSE	326219	0.865502	5.00569e-09	1.78633e-05	TRUE	2
Pinx1	72400	ENSMUSG00000021958	PIN2/TERF1 interacting_ telomerase inhibitor 1	7.82183	-0.896337	0.0654471	0.915267	FALSE	15.8185	0.10934	0.765501	0.99969	FALSE	9.83986	0.943286	0.0103903	0.385435	TRUE	2
Ikzf2	22779	ENSMUSG00000025997	IKAROS family zinc finger 2	703.586	-0.896844	0.000394391	0.0394575	TRUE	704.029	-0.872186	9.30882e-05	0.0206706	TRUE	508.618	-0.00525483	0.976366	0.999999	FALSE	2
Gm26981	NA	ENSMUSG00000098041	predicted gene_ 26981	7.01875	-0.898037	0.061882	0.897945	FALSE	17.5052	0.340605	0.350861	0.99969	FALSE	11.4072	1.21113	0.00102206	0.136095	TRUE	2
Lrrc20	216011	ENSMUSG00000037151	leucine rich repeat containing 20	43.806	-0.898871	0.031408	0.667703	FALSE	66.6863	-0.00369763	0.990341	0.99969	FALSE	47.2921	0.857926	0.00771933	0.324677	TRUE	2
Gm15261	NA	ENSMUSG00000087201	predicted gene 15261	10.2011	-0.904488	0.0580715	0.88095	FALSE	36.464	0.332996	0.324808	0.99969	FALSE	25.2587	1.78391	9.43578e-07	0.000902839	TRUE	2
Gm10827	NA	ENSMUSG00000096977	predicted gene 10827	19.0456	-0.906353	0.0510335	0.843422	FALSE	32.2804	0.118724	0.723157	0.99969	FALSE	22.6083	1.00317	0.00400652	0.24788	TRUE	2
Nsun6	74455	ENSMUSG00000026707	NOL1/NOP2/Sun domain family member 6	26.0744	-0.908273	0.0399669	0.76256	FALSE	36.8801	-0.202574	0.52501	0.99969	FALSE	25.0595	0.697615	0.0361656	0.634257	TRUE	2
Dph3	105638	ENSMUSG00000021905	diphthamine biosynthesis 3	43.8151	-0.913419	0.0213775	0.565706	FALSE	61.6057	-0.120571	0.69432	0.99969	FALSE	43.8504	0.759441	0.0150323	0.452427	TRUE	2
2610044O15Rik8	72139	ENSMUSG00000071302	RIKEN cDNA 2610044O15 gene	48.9061	-0.91666	0.0218149	0.567173	FALSE	72.3625	-0.0614529	0.830686	0.99969	FALSE	51.2585	0.848759	0.00379628	0.244538	TRUE	2
Acss3	380660	ENSMUSG00000035948	acyl-CoA synthetase short-chain family member 3	19.7216	-0.917984	0.0520771	0.849205	FALSE	29.2955	-0.133235	0.695732	0.99969	FALSE	19.645	0.788927	0.0265973	0.572897	TRUE	2
Ubb	22187	ENSMUSG00000019505	ubiquitin B	100.76	-0.921741	0.0264771	0.612123	FALSE	137.339	-0.108394	0.768055	0.99969	FALSE	97.0709	0.728429	0.0212572	0.51759	TRUE	2
1110032A03Rik	68721	ENSMUSG00000037971	RIKEN cDNA 1110032A03 gene	20.2456	-0.923038	0.0487768	0.82934	FALSE	31.8561	-0.0983012	0.770725	0.99969	FALSE	21.1633	0.789148	0.026639	0.572897	TRUE	2
Cep85	70012	ENSMUSG00000037443	centrosomal protein 85	219.245	-0.931427	0.000702638	0.0606711	FALSE	275.941	-0.306521	0.184998	0.99969	FALSE	201.859	0.621985	0.000950668	0.131494	TRUE	2
Ctbs	74245	ENSMUSG00000028189	chitobiase_ di-N-acetyl-	12.0912	-0.933303	0.0551963	0.869519	FALSE	19.8296	-0.0639622	0.857284	0.99969	FALSE	12.7786	0.864567	0.018226	0.494987	TRUE	2
Avil	11567	ENSMUSG00000025432	advillin	90.943	-0.934979	0.0122845	0.398792	FALSE	84.5857	-1.19337	1.79689e-05	0.00563697	TRUE	55.3809	-0.238664	0.433945	0.999999	FALSE	3
Sat2	69215	ENSMUSG00000069835	spermidine/spermine N1-acetyl transferase 2	21.3333	-0.953279	0.0427155	0.782081	FALSE	35.4743	0.000335925	0.999176	0.999778	FALSE	23.7575	0.965986	0.00531598	0.272657	TRUE	2
Pyurf	66459	ENSMUSG00000043162	Pigy upstream reading frame	28.3879	-0.953727	0.0314571	0.667703	FALSE	45.5895	0.0231195	0.945115	0.99969	FALSE	31.3824	0.895903	0.0100966	0.37768	TRUE	2
Klhl31	244923	ENSMUSG00000044938	kelch-like 31	892.667	-0.984929	4.41147e-06	0.00101988	TRUE	1094.76	-0.380156	0.0805106	0.99969	FALSE	795.64	0.583536	0.000488341	0.0880149	FALSE	2
Man1a2	17156	ENSMUSG00000008763	mannosidase_ alpha_ class 1A_ member 2	59.3692	-0.985554	0.00692863	0.287706	FALSE	85.6956	-0.08239	0.770205	0.99969	FALSE	61.0424	0.880728	0.00201653	0.188217	TRUE	2
Pdgfrb	18596	ENSMUSG00000024620	platelet derived growth factor receptor_ beta polypeptide	18.0511	-0.988013	0.0431651	0.785416	FALSE	30.4717	-0.100903	0.783065	0.99969	FALSE	18.575	0.949449	0.00891437	0.352063	TRUE	2
Dag1	13138	ENSMUSG00000039952	dystroglycan 1	180.585	-0.993284	0.00330186	0.175976	FALSE	245.311	-0.18095	0.540926	0.99969	FALSE	175.456	0.776359	0.00442035	0.262034	TRUE	2
Tbc1d16	207592	ENSMUSG00000039976	TBC1 domain family_ member 16	18.7094	-0.9996	0.0336488	0.690716	FALSE	32.8254	0.0553226	0.869068	0.99969	FALSE	21.5758	1.0028	0.00476109	0.263826	TRUE	2
Grem2	23893	ENSMUSG00000050069	gremlin 2_ DAN family BMP antagonist	11.27	-1.00424	0.0396072	0.759948	FALSE	17.4432	-0.242625	0.502026	0.99969	FALSE	10.3937	0.753003	0.0409797	0.670361	TRUE	2
Ky	16716	ENSMUSG00000035606	kyphoscoliosis peptidase	350.646	-1.00812	0.000617858	0.0544861	FALSE	434.873	-0.390623	0.133506	0.99969	FALSE	308.328	0.614918	0.00101835	0.136095	TRUE	2
Gm26699	NA	ENSMUSG00000097206	predicted gene_ 26699	58.9957	-1.0087	0.0249166	0.596893	FALSE	151.448	0.415399	0.259754	0.99969	FALSE	111.223	1.78675	1.54325e-08	3.44203e-05	TRUE	2
Gm47320	NA	ENSMUSG00000111204	predicted gene_ 47320	24.9689	-1.01115	0.0225039	0.570597	FALSE	45.1478	0.210344	0.498112	0.99969	FALSE	31.5709	1.21312	0.000207074	0.0473696	TRUE	2
Sfxn5	94282	ENSMUSG00000033720	sideroflexin 5	37.2343	-1.02083	0.0133513	0.424345	FALSE	51.2619	-0.27061	0.370199	0.99969	FALSE	34.5598	0.745836	0.016729	0.474556	TRUE	2
Slc8a1	20541	ENSMUSG00000054640	solute carrier family 8 (sodium/calcium exchanger)_ member 1	16.8432	-1.03646	0.0311656	0.667703	FALSE	15.2142	-1.3772	0.000160646	0.0314296	TRUE	7.26871	-0.228596	0.531334	0.999999	FALSE	3
Fbxo32	67731	ENSMUSG00000022358	F-box protein 32	652.036	-1.03979	0.000338927	0.0349299	TRUE	622.862	-1.05831	0.000282719	0.0485289	TRUE	415.85	-0.124853	0.676959	0.999999	FALSE	2
Thpo	21832	ENSMUSG00000022847	thrombopoietin	69.2792	-1.06372	0.00408856	0.200422	FALSE	60.3581	-1.48578	1.37673e-06	0.000582551	TRUE	36.1489	-0.487649	0.102373	0.873153	FALSE	3
Cpeb4	67579	ENSMUSG00000020300	cytoplasmic polyadenylation element binding protein 4	658.575	-1.07161	5.62042e-07	0.000181423	TRUE	730.516	-0.716297	0.000572369	0.0794981	FALSE	507.156	0.33139	0.0276839	0.575715	FALSE	2
Ackr3	12778	ENSMUSG00000044337	atypical chemokine receptor 3	14.0945	-1.07573	0.027414	0.623537	FALSE	21.9739	-0.243262	0.501875	0.99969	FALSE	12.896	0.863649	0.0185304	0.49656	TRUE	2
Kbtbd12	74589	ENSMUSG00000033182	kelch repeat and BTB (POZ) domain containing 12	232.949	-1.07965	4.5323e-05	0.00651584	TRUE	346.746	-0.0118393	0.96518	0.99969	FALSE	250.002	0.985662	0.00016893	0.0424537	TRUE	2
Filip1	70598	ENSMUSG00000034898	filamin A interacting protein 1	452.227	-1.08718	1.29738e-05	0.00249388	TRUE	584.501	-0.339906	0.145827	0.99969	FALSE	410.599	0.72516	0.000194955	0.0457707	TRUE	2
Auts2	319974	ENSMUSG00000029673	autism susceptibility candidate 2	194.558	-1.0872	0.000256682	0.0279702	TRUE	189.711	-1.10809	9.3947e-06	0.00316549	TRUE	125.443	-0.0499386	0.845622	0.999999	FALSE	2
Gm12319	NA	ENSMUSG00000087523	predicted gene 12319	9.43476	-1.09756	0.0247055	0.596893	FALSE	21.9722	0.211493	0.552022	0.99969	FALSE	13.6238	1.28738	0.000465565	0.0847662	TRUE	2
Gdap1	14545	ENSMUSG00000025777	ganglioside-induced differentiation-associated-protein 1	435.907	-1.10542	1.85571e-05	0.00341371	TRUE	470.688	-0.822773	0.000227037	0.0409004	TRUE	318.452	0.272039	0.138195	0.954631	FALSE	2
4831440E17Rik	NA	ENSMUSG00000097236	RIKEN cDNA 4831440E17 gene	35.4467	-1.11593	0.00963048	0.343246	FALSE	56.5567	-0.0959591	0.750132	0.99969	FALSE	37.0194	1.02356	0.00118037	0.144256	TRUE	2
Cyp27a1	104086	ENSMUSG00000026170	cytochrome P450_ family 27_ subfamily a_ polypeptide 1	275.138	-1.12366	2.20088e-05	0.00372798	TRUE	392.616	-0.126488	0.644245	0.99969	FALSE	277.469	0.889546	0.00121223	0.147141	TRUE	2
Pik3ip1	216505	ENSMUSG00000034614	phosphoinositide-3-kinase interacting protein 1	157.822	-1.13184	0.000425062	0.0415201	TRUE	221.468	-0.241666	0.328703	0.99969	FALSE	150.955	0.853898	0.00124713	0.14754	TRUE	2
Pid1	98496	ENSMUSG00000045658	phosphotyrosine interaction domain containing 1	16.3836	-1.13209	0.0196931	0.541656	FALSE	27.0763	-0.16022	0.657467	0.99969	FALSE	16.321	0.83996	0.0227522	0.534169	TRUE	2
Tmem140	68487	ENSMUSG00000057137	transmembrane protein 140	78.1218	-1.13883	0.00149235	0.100516	FALSE	115.512	-0.0770768	0.797606	0.99969	FALSE	80.7026	0.922371	0.00406046	0.249831	TRUE	2
Pfkfb3	170768	ENSMUSG00000026773	6-phosphofructo-2-kinase/fructose-2_6-biphosphatase 3	1517.72	-1.14119	2.98749e-05	0.00482169	TRUE	2159.71	-0.156656	0.53958	0.99969	FALSE	1514.6	1.00883	1.30387e-09	5.81625e-06	TRUE	2
Lpl	16956	ENSMUSG00000015568	lipoprotein lipase	235.088	-1.14143	0.000569949	0.0518415	FALSE	243.355	-0.999053	3.85281e-05	0.010463	TRUE	157.099	0.145584	0.606184	0.999999	FALSE	2
Gm4673	NA	ENSMUSG00000097750	predicted gene 4673	40.3002	-1.14409	0.00847312	0.318589	FALSE	62.026	-0.196289	0.537149	0.99969	FALSE	39.7155	0.925794	0.00479787	0.264223	TRUE	2
Smpdl3a	57319	ENSMUSG00000019872	sphingomyelin phosphodiesterase_ acid-like 3A	61.5542	-1.14817	0.00151192	0.101435	FALSE	81.9949	-0.325974	0.292155	0.99969	FALSE	54.7506	0.710935	0.0261814	0.572897	TRUE	2
Cyb5b	66427	ENSMUSG00000031924	cytochrome b5 type B	82.6909	-1.1545	0.00170566	0.109534	FALSE	102.178	-0.579207	0.0305733	0.99969	FALSE	66.0907	0.585472	0.0351268	0.629034	TRUE	2
D1Ertd622e	52392	ENSMUSG00000044768	DNA segment_ Chr 1_ ERATO Doi 622_ expressed	327.597	-1.15944	1.98829e-05	0.00355413	TRUE	319.987	-1.2034	2.02063e-07	0.000122551	TRUE	203.893	-0.0734843	0.707994	0.999999	FALSE	2
Asb2	65256	ENSMUSG00000021200	ankyrin repeat and SOCS box-containing 2	857.533	-1.16064	5.26317e-08	2.14927e-05	TRUE	894.582	-0.964772	1.29346e-05	0.00420259	TRUE	590.054	0.143744	0.416988	0.999999	FALSE	2
Ttll7	70892	ENSMUSG00000036745	tubulin tyrosine ligase-like family_ member 7	350.341	-1.17234	8.82353e-05	0.0112651	TRUE	396.829	-0.723452	0.00733021	0.447561	FALSE	260.089	0.360568	0.214208	0.999999	FALSE	2
Igfbp6	16012	ENSMUSG00000023046	insulin-like growth factor binding protein 6	12.6509	-1.1848	0.0154302	0.467221	FALSE	22.4972	-0.104336	0.778027	0.99969	FALSE	12.8596	0.917475	0.0125023	0.411659	TRUE	2
Inpp5j	170835	ENSMUSG00000034570	inositol polyphosphate 5-phosphatase J	8.74207	-1.198	0.0135148	0.42671	FALSE	7.64535	-1.63617	6.29964e-06	0.00224749	TRUE	1.55746	-0.204742	0.415227	0.999999	FALSE	3
Carmn	NA	ENSMUSG00000097324	cardiac mesoderm enhancer-associated non-coding RNA	94.471	-1.21068	0.000385019	0.0387465	TRUE	115.752	-0.611241	0.0239362	0.901698	FALSE	73.8857	0.582146	0.0234561	0.538965	FALSE	2
Prrc1	73137	ENSMUSG00000024594	proline-rich coiled-coil 1	170.277	-1.21365	0.000268601	0.0289008	TRUE	170.538	-1.17322	2.3089e-05	0.00697849	TRUE	102.485	-0.0138306	0.952991	0.999999	FALSE	2
Ppp1r3a	140491	ENSMUSG00000042717	protein phosphatase 1_ regulatory (inhibitor) subunit 3A	576.918	-1.2178	1.24307e-05	0.00244443	TRUE	777.471	-0.336712	0.123694	0.99969	FALSE	528.069	0.864201	0.000136628	0.0372115	TRUE	2
Prkcd	18753	ENSMUSG00000021948	protein kinase C_ delta	65.7824	-1.22138	0.00279633	0.159999	FALSE	64.2427	-1.24861	0.000149332	0.0295336	TRUE	35.0388	-0.0904495	0.786678	0.999999	FALSE	2
Egf	13645	ENSMUSG00000028017	epidermal growth factor	274.781	-1.22905	7.03659e-07	0.000207555	TRUE	284.559	-1.06922	4.54542e-06	0.00175966	TRUE	179.571	0.104997	0.615584	0.999999	FALSE	2
Ar	11835	ENSMUSG00000046532	androgen receptor	170.314	-1.23087	2.14115e-05	0.00366308	TRUE	239.357	-0.267951	0.275617	0.99969	FALSE	161.216	0.939282	3.54534e-05	0.0154292	TRUE	2
3222401L13Rik	NA	ENSMUSG00000073590	RIKEN cDNA 3222401L13 gene	32.4993	-1.2345	0.00460645	0.218909	FALSE	45.6474	-0.381454	0.262637	0.99969	FALSE	27.2086	0.704267	0.0498635	0.714629	TRUE	2
Serpine2	20720	ENSMUSG00000026249	serine (or cysteine) peptidase inhibitor_ clade E_ member 2	308.856	-1.23723	4.83124e-06	0.00110204	TRUE	377.894	-0.555752	0.036254	0.99969	FALSE	249.254	0.608219	0.0129974	0.420893	TRUE	2
Dusp10	63953	ENSMUSG00000039384	dual specificity phosphatase 10	156.746	-1.23727	5.49288e-05	0.00751778	TRUE	170.58	-0.953283	0.000126975	0.0268642	TRUE	106.053	0.255311	0.304055	0.999999	FALSE	2
Slc15a5	277898	ENSMUSG00000044378	solute carrier family 15_ member 5	14.0004	-1.23754	0.0107998	0.368787	FALSE	12.1957	-1.89856	3.08644e-07	0.000170175	TRUE	3.45705	-0.460722	0.166946	0.993934	FALSE	3
Abca9	217262	ENSMUSG00000041797	ATP-binding cassette_ sub-family A (ABC1)_ member 9	15.4108	-1.24125	0.0111224	0.375309	FALSE	22.6871	-0.443727	0.221535	0.99969	FALSE	12.0869	0.838375	0.023012	0.53885	TRUE	2
Igf2bp3	140488	ENSMUSG00000029814	insulin-like growth factor 2 mRNA binding protein 3	9.32304	-1.24132	0.00957847	0.342105	FALSE	28.1889	0.362214	0.32721	0.99969	FALSE	17.3095	1.59536	1.51808e-05	0.00796678	TRUE	2
Steap3	68428	ENSMUSG00000026389	STEAP family member 3	21.4525	-1.24226	0.00746244	0.298646	FALSE	29.661	-0.482314	0.150012	0.99969	FALSE	17.1422	0.77778	0.0284275	0.580515	TRUE	2
Myl1	17901	ENSMUSG00000061816	myosin_ light polypeptide 1	5030.7	-1.24833	1.04288e-07	4.1492e-05	TRUE	7131.18	-0.225552	0.288031	0.99969	FALSE	4883.4	1.02418	5.12072e-10	3.04563e-06	TRUE	2
Fmod	14264	ENSMUSG00000041559	fibromodulin	17.1151	-1.25307	0.00857862	0.321849	FALSE	32.2261	0.00646629	0.98579	0.99969	FALSE	19.6269	0.974221	0.00824854	0.337566	TRUE	2
Smox	228608	ENSMUSG00000027333	spermine oxidase	636.239	-1.2641	4.21071e-06	0.000986807	TRUE	633.105	-1.19557	5.17317e-06	0.00196095	TRUE	384.508	-0.0132587	0.959757	0.999999	FALSE	2
Ighm	NA	ENSMUSG00000076617	immunoglobulin heavy constant mu	127.339	-1.26793	4.67116e-05	0.00665952	TRUE	147.368	-0.744844	0.00603095	0.394914	FALSE	93.7856	0.456461	0.0953809	0.860523	FALSE	2
Exph5	320051	ENSMUSG00000034584	exophilin 5	7.5674	-1.27945	0.00773067	0.304331	FALSE	7.23394	-1.51357	3.17729e-05	0.00903293	TRUE	1.20056	-0.0141816	0.953952	0.999999	FALSE	2
D830024N08Rik	NA	ENSMUSG00000110580	RIKEN cDNA D830024N08 gene	149.718	-1.28741	3.32671e-05	0.00522141	TRUE	189.42	-0.587731	0.0177609	0.748526	FALSE	119.842	0.664623	0.00921268	0.357318	TRUE	2
Slc4a4	54403	ENSMUSG00000060961	solute carrier family 4 (anion exchanger)_ member 4	290.47	-1.28847	0.000227652	0.0252901	TRUE	282.025	-1.37002	9.52958e-07	0.000433477	TRUE	158.943	-0.121926	0.614266	0.999999	FALSE	2
Golm1	105348	ENSMUSG00000021556	golgi membrane protein 1	10.3584	-1.30851	0.0074783	0.298646	FALSE	15.1493	-0.542743	0.138281	0.99969	FALSE	7.05879	0.752734	0.0391848	0.654645	TRUE	2
5730409E04Rik	230757	ENSMUSG00000073755	RIKEN cDNA 5730409E04Rik gene	10.1397	-1.32089	0.00690304	0.287341	FALSE	16.4736	-0.429949	0.234864	0.99969	FALSE	7.94664	0.903027	0.0139279	0.434547	TRUE	2
Srcin1	56013	ENSMUSG00000038453	SRC kinase signaling inhibitor 1	12.7612	-1.32722	0.00641002	0.271442	FALSE	12.2342	-1.49669	5.43371e-05	0.0141238	TRUE	3.81726	-0.109048	0.751165	0.999999	FALSE	2
Pla2g16	225845	ENSMUSG00000060675	phospholipase A2_ group XVI	101.589	-1.3455	6.0392e-05	0.00819989	TRUE	108.781	-1.00277	0.000838581	0.105227	FALSE	63.2946	0.231291	0.452221	0.999999	FALSE	2
Dcn	13179	ENSMUSG00000019929	decorin	149.271	-1.34567	0.00160092	0.105184	FALSE	221.82	-0.153731	0.67084	0.99969	FALSE	136.584	1.01484	0.00220999	0.192726	TRUE	2
Ces1d	104158	ENSMUSG00000056973	carboxylesterase 1D	8.40273	-1.35655	0.00462652	0.219253	FALSE	8.31544	-1.46814	4.26712e-05	0.0112522	TRUE	0.920218	-0.0185692	0.931037	0.999999	FALSE	2
Arhgap20	244867	ENSMUSG00000053199	Rho GTPase activating protein 20	193.045	-1.36655	8.65513e-07	0.000246787	TRUE	222.497	-0.804004	0.0039967	0.299259	FALSE	137.106	0.431604	0.126136	0.926401	FALSE	2
D830032E09Rik	NA	ENSMUSG00000100457	RIKEN cDNA D830032E09 gene	6.58775	-1.40447	0.00277229	0.159156	FALSE	10.9499	-0.52861	0.153283	0.99969	FALSE	3.63514	0.654678	0.0346574	0.627172	TRUE	2
Myoc	17926	ENSMUSG00000026697	myocilin	28.44	-1.42067	0.00322092	0.173828	FALSE	44.3286	-0.351234	0.318388	0.99969	FALSE	24.2066	1.08704	0.00289696	0.219681	TRUE	2
Slc25a30	67554	ENSMUSG00000022003	solute carrier family 25_ member 30	36.8977	-1.42563	0.00119654	0.0856502	FALSE	35.5094	-1.44575	3.47217e-05	0.00971941	TRUE	15.7851	-0.0853048	0.815551	0.999999	FALSE	2
AC149090.1	NA	ENSMUSG00000095041		276.36	-1.42673	4.70311e-07	0.000154732	TRUE	365.787	-0.257882	0.484215	0.99969	FALSE	231.109	0.66366	0.052784	0.729532	FALSE	2
Tiam1	21844	ENSMUSG00000002489	T cell lymphoma invasion and metastasis 1	15.0638	-1.43657	0.00324006	0.174311	FALSE	13.7088	-1.75863	2.1582e-06	0.000872633	TRUE	3.9012	-0.163265	0.603894	0.999999	FALSE	3
Pgm2	72157	ENSMUSG00000025791	phosphoglucomutase 2	929.177	-1.46725	1.09386e-08	5.84804e-06	TRUE	924.409	-1.43851	1.25494e-10	1.52224e-07	TRUE	514.07	-0.00752236	0.966611	0.999999	FALSE	2
Slc40a1	53945	ENSMUSG00000025993	solute carrier family 40 (iron-regulated transporter)_ member 1	29.8756	-1.47543	0.000788981	0.0652072	FALSE	40.6668	-0.561362	0.0906299	0.99969	FALSE	22.3608	0.796379	0.0255452	0.568463	TRUE	2
Eln	13717	ENSMUSG00000029675	elastin	14.0405	-1.48619	0.00238051	0.145449	FALSE	28.3428	-0.0966856	0.794122	0.99969	FALSE	15.1821	1.03466	0.00434384	0.258357	TRUE	2
Irf2bp2	270110	ENSMUSG00000051495	interferon regulatory factor 2 binding protein 2	312.305	-1.52138	5.20492e-09	2.96819e-06	TRUE	329.045	-1.27401	1.84524e-08	1.45974e-05	TRUE	183.065	0.214603	0.262123	0.999999	FALSE	2
Hs3st5	319415	ENSMUSG00000044499	heparan sulfate (glucosamine) 3-O-sulfotransferase 5	111.33	-1.52218	1.03609e-05	0.0021356	TRUE	131.728	-0.841051	0.00576133	0.385234	FALSE	74.0188	0.552406	0.0727035	0.802256	FALSE	2
Dusp26	66959	ENSMUSG00000039661	dual specificity phosphatase 26 (putative)	8.74286	-1.53902	0.00148218	0.100226	FALSE	9.47203	-1.35379	0.00021198	0.0391905	TRUE	1.20266	0.127489	0.602263	0.999999	FALSE	2
Ush1c	72088	ENSMUSG00000030838	USH1 protein network component harmonin	30.0682	-1.54331	0.000457185	0.0441894	TRUE	28.7892	-1.61576	5.28921e-06	0.00196402	TRUE	10.8201	-0.151769	0.680573	0.999999	FALSE	2
2310040G24Rik	NA	ENSMUSG00000101655	RIKEN cDNA 2310040G24 gene	58.0254	-1.54512	0.000373557	0.0378794	TRUE	82.0141	-0.574886	0.0701562	0.99969	FALSE	44.6237	0.996269	0.00198231	0.188217	TRUE	2
Parm1	231440	ENSMUSG00000034981	prostate androgen-regulated mucin-like protein 1	29.6893	-1.58892	0.000374189	0.0378794	TRUE	41.4931	-0.555144	0.0979167	0.99969	FALSE	22.1022	0.891736	0.0132661	0.424252	TRUE	2
Mrln	69563	ENSMUSG00000019933	myoregulin	136.011	-1.60813	7.92686e-07	0.000229852	TRUE	143.648	-1.41425	1.61617e-08	1.37384e-05	TRUE	71.8167	0.175808	0.510315	0.999999	FALSE	2
Mgst1	56615	ENSMUSG00000008540	microsomal glutathione S-transferase 1	10.2099	-1.61351	0.000939634	0.0719978	FALSE	18.7343	-0.277285	0.454213	0.99969	FALSE	8.58216	0.932948	0.0076924	0.324677	TRUE	2
Hba-a2	110257	ENSMUSG00000069917	hemoglobin alpha_ adult chain 2	28.0322	-1.63645	0.000486822	0.0462905	TRUE	114.272	0.269784	0.369758	0.99969	FALSE	81.0875	0.763514	0.0166313	0.47349	TRUE	2
Abca8a	217258	ENSMUSG00000041828	ATP-binding cassette_ sub-family A (ABC1)_ member 8a	94.3955	-1.64147	0.000145393	0.0170369	TRUE	142.17	-0.45196	0.155503	0.99969	FALSE	78.277	1.34586	2.20493e-06	0.00163927	TRUE	2
Lifr	16880	ENSMUSG00000054263	leukemia inhibitory factor receptor	124.503	-1.6508	1.20881e-06	0.000328258	TRUE	161.099	-0.731684	0.0123239	0.610989	FALSE	88.9222	0.826673	0.00390907	0.247339	TRUE	2
Fgf6	14177	ENSMUSG00000000183	fibroblast growth factor 6	21.7989	-1.67349	0.00033073	0.0342917	TRUE	26.1058	-1.05101	0.00348566	0.272757	FALSE	10.514	0.436178	0.235025	0.999999	FALSE	2
2310065F04Rik	NA	ENSMUSG00000087410	RIKEN cDNA 2310065F04 gene	136.841	-1.67535	2.14318e-08	9.96105e-06	TRUE	152.563	-1.21528	7.548e-07	0.00036141	TRUE	79.5366	0.426401	0.0771666	0.81569	FALSE	2
Gdpd5	233552	ENSMUSG00000035314	glycerophosphodiester phosphodiesterase domain containing 5	8.60669	-1.6762	0.000494054	0.0464411	TRUE	10.5493	-1.30525	0.000436885	0.0656952	FALSE	1.61887	0.380626	0.15607	0.974373	FALSE	2
Mob3c	100465	ENSMUSG00000028709	MOB kinase activator 3C	29.9029	-1.68093	0.00019109	0.0216501	TRUE	37.7422	-1.00063	0.00211456	0.193012	FALSE	16.944	0.680942	0.0565359	0.743595	FALSE	2
Ankrd44	329154	ENSMUSG00000052331	ankyrin repeat domain 44	131.541	-1.70717	0.000397569	0.0395443	TRUE	147.021	-2.2502	1.02117e-12	1.68911e-09	TRUE	26.9906	0.862909	0.0142114	0.437953	TRUE	2
Lynx1	23936	ENSMUSG00000022594	Ly6/neurotoxin 1	69.4655	-1.7138	3.54251e-05	0.00541119	TRUE	115.151	-0.256977	0.434711	0.99969	FALSE	65.3075	1.34613	4.60571e-05	0.0176568	TRUE	2
Wnt5a	22418	ENSMUSG00000021994	wingless-type MMTV integration site family_ member 5A	9.71323	-1.76283	0.000263123	0.0284905	TRUE	12.1403	-1.29632	0.000478154	0.0701614	FALSE	2.02253	0.468485	0.0998202	0.86847	FALSE	2
Hbb-bs	100503605	ENSMUSG00000052305	hemoglobin_ beta adult s chain	80.3889	-1.7803	3.58842e-05	0.00543281	TRUE	662.169	0.311817	0.243788	0.99969	FALSE	515.485	0.650675	0.0272208	0.572897	TRUE	2
Rasd2	75141	ENSMUSG00000034472	RASD family_ member 2	23.7274	-1.83078	8.58606e-05	0.0110444	TRUE	26.4121	-1.28275	0.000389694	0.0606024	FALSE	8.87761	0.33062	0.362913	0.999999	FALSE	2
Hbb-bt	101488143	ENSMUSG00000073940	hemoglobin_ beta adult t chain	10.3245	-1.85196	0.000135924	0.0161485	TRUE	107.151	0.296833	0.260271	0.99969	FALSE	80.6884	0.279376	0.182731	0.999999	FALSE	2
Pdzd2	68070	ENSMUSG00000022197	PDZ domain containing 2	39.0151	-1.85736	2.04828e-05	0.00360312	TRUE	48.401	-1.18064	0.000133126	0.0275252	TRUE	19.9044	0.670707	0.0579501	0.749278	FALSE	2
B430010I23Rik	NA	ENSMUSG00000084960	RIKEN cDNA B430010I23 gene	55.2333	-1.89906	5.33359e-06	0.00118503	TRUE	118.7	0.136116	0.639165	0.99969	FALSE	71.1263	2.04123	1.46202e-11	2.60868e-07	TRUE	2
Npc1	18145	ENSMUSG00000024413	NPC intracellular cholesterol transporter 1	546.09	-1.98761	3.45333e-17	6.56439e-14	TRUE	670.956	-0.675274	0.0671481	0.99969	FALSE	337.258	0.717676	0.0192285	0.50175	TRUE	2
Aqp1	11826	ENSMUSG00000004655	aquaporin 1	27.4339	-1.99656	3.4862e-05	0.00537314	TRUE	29.8465	-0.561893	0.0634614	0.99969	FALSE	7.06285	0.263996	0.429597	0.999999	FALSE	2
Otub2	68149	ENSMUSG00000021203	OTU domain_ ubiquitin aldehyde binding 2	55.5205	-2.01692	1.53567e-06	0.000404188	TRUE	60.1139	-1.76255	1.19994e-08	1.09165e-05	TRUE	19.7037	0.253375	0.485081	0.999999	FALSE	2
Hlf	217082	ENSMUSG00000003949	hepatic leukemia factor	19.8138	-2.07082	1.53355e-05	0.00288307	TRUE	24.4043	-1.20739	0.000982474	0.117606	FALSE	6.60339	0.52694	0.129909	0.934489	FALSE	2
Slc38a4	69354	ENSMUSG00000022464	solute carrier family 38_ member 4	172.968	-2.21921	1.28659e-11	1.15847e-08	TRUE	178.5	-1.90216	1.02318e-10	1.32976e-07	TRUE	62.1486	0.153614	0.621547	0.999999	FALSE	2
Aqp4	11829	ENSMUSG00000024411	aquaporin 4	42.8378	-2.22772	1.45747e-07	5.6669e-05	TRUE	49.6628	-1.55952	4.90085e-07	0.000247697	TRUE	17.0697	0.64348	0.0701615	0.794856	FALSE	2
Pla2g7	27226	ENSMUSG00000023913	phospholipase A2_ group VII (platelet-activating factor acetylhydrolase_ plasma)	61.2356	-2.34612	1.56291e-09	1.1141e-06	TRUE	63.9501	-1.83476	2.77732e-08	2.10555e-05	TRUE	19.3792	0.243373	0.503676	0.999999	FALSE	2
Amd1	11702	ENSMUSG00000075232	S-adenosylmethionine decarboxylase 1	249.88	-2.37447	4.09478e-16	6.14989e-13	TRUE	278.655	-1.6591	7.81014e-10	8.35915e-07	TRUE	104.658	0.561282	0.0416663	0.673417	FALSE	2
Amd2	100041585	ENSMUSG00000063953	S-adenosylmethionine decarboxylase 2	483.529	-2.40419	1.34132e-13	1.52982e-10	TRUE	535.197	-1.82529	1.52716e-12	2.31555e-09	TRUE	186.479	0.499967	0.100067	0.868851	FALSE	2
Timp3	21859	ENSMUSG00000020044	tissue inhibitor of metalloproteinase 3	271.386	-2.49301	3.27572e-20	1.86803e-16	TRUE	273.421	-2.39383	9.52532e-25	1.73313e-20	TRUE	84.6935	0.0269033	0.910304	0.999999	FALSE	2
Slc4a10	94229	ENSMUSG00000026904	solute carrier family 4_ sodium bicarbonate cotransporter-like_ member 10	20.4136	-2.51839	2.03526e-07	7.56938e-05	TRUE	21.1593	-2.69689	1.33349e-13	3.03286e-10	TRUE	1.21639	0.124393	0.624903	0.999999	FALSE	2
Pttg1	30939	ENSMUSG00000020415	pituitary tumor-transforming gene 1	30.909	-2.62842	1.98297e-08	9.69274e-06	TRUE	31.5926	-2.903	4.30839e-17	1.30652e-13	TRUE	2.94969	0.0598423	0.850652	0.999999	FALSE	2
Gm10600	NA	ENSMUSG00000083929	predicted gene 10600	21.3126	-2.68663	3.36609e-08	1.51545e-05	TRUE	21.431	-3.20512	3.66598e-18	1.66756e-14	TRUE	0.0986256	-0.0357812	0.784222	0.999999	FALSE	2
1700001O22Rik	73598	ENSMUSG00000044320	RIKEN cDNA 1700001O22 gene	34.4915	-2.7384	1.36738e-08	7.08885e-06	TRUE	35.344	-2.7764	2.75014e-14	7.1484e-11	TRUE	1.90048	0.141961	0.617014	0.999999	FALSE	2
