# Supplementary material for: Modulating fast skeletal muscle contraction protects skeletal muscle in animal models of Duchenne muscular dystrophy
Source: J Clin Invest. 2023 May 15;133(10):e153837. doi: 10.1172/JCI153837 (PMC10178848; doi:10.1172/JCI153837)
Supplement: Supplemental data set 4 [file jci-133-153837-s038.xlsx]

## Sheet: New Supp 2
			GRMD to WT		Observations in Hathout/Spitali Dataset
Target Name	Entrez Abbreviation	UniProt	Fold Change	FDR P-value
Creatine kinase M-type:Creatine kinase B-type heterodimer	CKB CKM	P12277 P06732	118.5971	<0.01	Increased
Myosin-binding protein C, slow-type	MYBPC1	Q00872	97.3323	<0.001	Increased
Carbonic anhydrase 3	CA3	P07451	83.081	<0.001	Increased
Cysteine and glycine-rich protein 3	CSRP3	P50461	61.4823	<0.001	Increased
Creatine kinase M-type	CKM	P06732	58.9794	<0.001	Increased
Troponin T, cardiac muscle	TNNT2	P45379	38.3317	<0.0001
Troponin I, fast skeletal muscle	TNNI2	P48788	37.315	<0.001	Increased
Myoglobin	MB	P02144	27.5246	<0.01	Increased
Calcium/calmodulin-dependent protein kinase type II subunit beta	CAMK2B	Q13554	25.9216	<0.01	Increased
Troponin I, cardiac muscle	TNNI3	P19429	25.6411	<0.001	Increased
Calcium/calmodulin-dependent protein kinase type II subunit delta	CAMK2D	Q13557	23.5821	<0.001	Increased
Calcium/calmodulin-dependent protein kinase type II subunit alpha	CAMK2A	Q9UQM7	21.8756	<0.01	Increased
Glucose-6-phosphate isomerase	GPI	P06744	19.1764	<0.01	Increased
Mitogen-activated protein kinase 12	MAPK12	P53778	15.307	<0.01	Increased
Acidic leucine-rich nuclear phosphoprotein 32 family member B	ANP32B	Q92688	12.8428	<0.01	Increased
Triosephosphate isomerase	TPI1	P60174	11.6252	<0.01	Increased
Cytochrome c	CYCS	P99999	11.2868	0.02
Glyceraldehyde-3-phosphate dehydrogenase	GAPDH	P04406	11.0376	<0.01
Phosphoglycerate mutase 1	PGAM1	P18669	9.8892	0.05
Adenylate kinase isoenzyme 1	AK1	P00568	8.6331	<0.001	Increased
Malate dehydrogenase, cytoplasmic	MDH1	P40925	7.5598	<0.001	Increased
Serine/threonine-protein kinase Chk2	CHEK2	O96017	7.4648	0.02
Transketolase	TKT	P29401	7.1789	<0.01	Increased
14-3-3 protein family	YWHAB YWHAE YWHAG YWHAH YWHAQ YWHAZ SFN	P31946 P62258 P61981 Q04917 P27348 P63104 P31947	6.3005	<0.001	Increased
Aminoacylase-1	ACY1	Q03154	6.0282	<0.01
Ligand-dependent nuclear receptor corepressor-like protein	LCORL	Q8N3X6	5.8995	0.36
PIK3CA/PIK3R1	PIK3CA PIK3R1	P42336 P27986	5.7439	<0.01
Apolipoprotein E (isoform E4)	APOE	P02649	5.7387	<0.01
Eukaryotic translation initiation factor 4 gamma 2	EIF4G2	P78344	5.1635	<0.01
cAMP-dependent protein kinase catalytic subunit alpha	PRKACA	P17612	5.1131	<0.01
Heat shock 70 kDa protein 1A	HSPA1A	P0DMV8	4.7587	<0.01
Heat shock cognate 71 kDa protein	HSPA8	P11142	4.5514	<0.01
Peroxiredoxin-6	PRDX6	P30041	4.3856	<0.01
Interferon alpha-7	IFNA7	P01567	4.3608	0.44
Heat shock protein HSP 90-alpha/beta	HSP90AA1 HSP90AB1	P07900 P08238	4.3236	<0.001	Increased
Mitogen-activated protein kinase 14	MAPK14	Q16539	4.0588	<0.01	Increased
Eukaryotic translation initiation factor 4H	EIF4H	Q15056	3.9253	<0.01	Increased
Granulocyte-macrophage colony-stimulating factor	CSF2	P04141	3.9091	<0.01
Fibroblast growth factor 19	FGF19	O95750	3.8611	0.32
Complement component C6	C6	P13671	3.8594	<0.01
40S ribosomal protein S7	RPS7	P62081	3.6778	<0.01
Hexokinase-2	HK2	P52789	3.5324	<0.01
Homeodomain-interacting protein kinase 3	HIPK3	Q9H422	3.4745	0.02
Dynein light chain roadblock-type 1	DYNLRB1	Q9NP97	3.4556	<0.01
Growth factor receptor-bound protein 2	GRB2	P62993	3.42	<0.01
L-lactate dehydrogenase B chain	LDHB	P07195	3.3323	0.04	Increased
Glycogen synthase kinase-3 alpha/beta	GSK3A GSK3B	P49840 P49841	3.3269	<0.01	Increased
Insulin-degrading enzyme	IDE	P14735	3.3102	<0.01
Bone morphogenetic protein receptor type-2	BMPR2	Q13873	3.2987	0.17
Tyrosine-protein phosphatase non-receptor type 11	PTPN11	Q06124	3.2856	<0.01
Calcineurin	PPP3CA PPP3R1	Q08209 P63098	3.2743	<0.01	Increased
dCTP pyrophosphatase 1	DCTPP1	Q9H773	3.1851	0.03
Histone H1.2	HIST1H1C	P16403	3.1401	<0.01
E3 ubiquitin-protein ligase Mdm2	MDM2	Q00987	3.1224	0.34
Adenylosuccinate lyase	ADSL	P30566	3.0726	<0.01
Platelet-derived growth factor receptor beta	PDGFRB	P09619	2.9257	0.25
Ubiquitin carboxyl-terminal hydrolase 25	USP25	Q9UHP3	2.8354	<0.01
Thymidine kinase, cytosolic	TK1	P04183	2.8147	0.21
Ubiquitin carboxyl-terminal hydrolase isozyme L1	UCHL1	P09936	2.797	<0.01	Increased
Intercellular adhesion molecule 5	ICAM5	Q9UMF0	2.7236	<0.01
MAP kinase-activated protein kinase 2	MAPKAPK2	P49137	2.6956	0.01
Proliferating cell nuclear antigen	PCNA	P12004	2.6837	<0.01
A disintegrin and metalloproteinase with thrombospondin motifs 5	ADAMTS5	Q9UNA0	2.643	<0.01
ATP synthase subunit beta, mitochondrial	ATP5B	P06576	2.6415	<0.01
CCAAT/enhancer-binding protein beta	CEBPB	P17676	2.6222	<0.01
Epidermal growth factor receptor variant III	EGFR	P00533	2.5551	0.01
Translationally-controlled tumor protein	TPT1	P13693	2.5434	0.01	Increased
Peroxiredoxin-1	PRDX1	Q06830	2.5213	<0.01
Mitogen-activated protein kinase 8	MAPK8	P45983	2.4693	<0.01	Increased
Interleukin-18 receptor 1	IL18R1	Q13478	2.4645	0.21
Tyrosine-protein kinase Yes	YES1	P07947	2.4433	0.02
Ephrin type-B receptor 6	EPHB6	O15197	2.4399	0.02
Aflatoxin B1 aldehyde reductase member 2	AKR7A2	O43488	2.403	0.03
B-cell receptor CD22	CD22	P20273	2.3911	<0.01
Bone morphogenetic protein receptor type-1A	BMPR1A	P36894	2.3872	0.12
Heat shock protein HSP 90-beta	HSP90AB1	P08238	2.3794	<0.001	Increased
AMP Kinase (alpha2beta2gamma1)	PRKAA2 PRKAB2 PRKAG1	P54646 O43741 P54619	2.3613	0.02
MAP kinase-activated protein kinase 3	MAPKAPK3	Q16644	2.3291	0.02
Dual specificity mitogen-activated protein kinase kinase 1	MAP2K1	Q02750	2.2929	<0.01
Tumor necrosis factor ligand superfamily member 8	TNFSF8	P32971	2.2848	0.15
Dual specificity protein phosphatase 3	DUSP3	P51452	2.2674	0.01
Parathyroid hormone-related protein	PTHLH	P12272	2.2634	0.01
Tropomyosin beta chain	TPM2	P07951	2.2627	<0.01
Nucleoside diphosphate kinase A	NME1	P15531	2.2474	<0.01
Heterogeneous nuclear ribonucleoprotein Q	SYNCRIP	O60506	2.2242	0.01
Vascular endothelial growth factor A, isoform 121	VEGFA	P15692	2.215	0.31
Choline/ethanolamine kinase	CHKB	Q9Y259	2.2085	<0.01
Rab GDP dissociation inhibitor beta	GDI2	P50395	2.1998	0.03
Phosphoglucomutase-1	PGM1	P36871	2.1923	0.01
Afamin	AFM	P43652	2.1498	<0.01
Leucine-rich repeat serine/threonine-protein kinase 2	LRRK2	Q5S007	2.1281	<0.01
Calcium/calmodulin-dependent protein kinase type 1D	CAMK1D	Q8IU85	2.1274	<0.01
Heterogeneous nuclear ribonucleoproteins A2/B1	HNRNPA2B1	P22626	2.1188	0.02
Interleukin-17F	IL17F	Q96PD4	2.1177	0.02
Tyrosine-protein phosphatase non-receptor type 1	PTPN1	P18031	2.1067	<0.01
RAC-alpha/beta/gamma serine/threonine-protein kinase	AKT1 AKT2 AKT3	P31749 P31751 Q9Y243	2.0979	<0.01	Increased
Neuregulin-4	NRG4	Q8WWG1	2.0888	0.12
Catalase	CAT	P04040	2.0811	0.01
Mitogen-activated protein kinase 3	MAPK3	P27361	2.0599	0.02
cGMP-inhibited 3',5'-cyclic phosphodiesterase A	PDE3A	Q14432	2.0456	0.32
Annexin A6	ANXA6	P08133	2.0361	0.02
Neutral ceramidase	ASAH2	Q9NR71	2.0155	<0.01
[Pyruvate dehydrogenase (acetyl-transferring)] kinase isozyme 1, mitochondrial	PDK1	Q15118	2.0143	0.24
Ectonucleoside triphosphate diphosphohydrolase 1	ENTPD1	P49961	2.0088	<0.01
Oncostatin-M	OSM	P13725	2.0018	<0.01
Pyridoxal kinase	PDXK	O00764	1.9973	0.05
Mothers against decapentaplegic homolog 3	SMAD3	P84022	1.9894	0.01
Interleukin-37	IL37	Q9NZH6	1.9879	0.01
Receptor-type tyrosine-protein kinase FLT3	FLT3	P36888	1.9861	0.02
Fractalkine	CX3CL1	P78423	1.9846	0.02
Interleukin-1 receptor-like 2	IL1RL2	Q9HB29	1.9841	<0.01
Thyroid peroxidase	TPO	P07202	1.9823	<0.01
NSFL1 cofactor p47	NSFL1C	Q9UNZ2	1.9721	0.01
Heterogeneous nuclear ribonucleoprotein A/B	HNRNPAB	Q99729	1.9627	0.02
Vascular cell adhesion protein 1	VCAM1	P19320	1.9579	0.02
Alpha-enolase	ENO1	P06733	1.95	0.09
Tumor necrosis factor ligand superfamily member 6, soluble form	FASLG	P48023	1.9453	0.16
Dickkopf-like protein 1	DKKL1	Q9UK85	1.9341	<0.01
Desmoglein-1	DSG1	Q02413	1.9273	<0.01
Arylsulfatase B	ARSB	P15848	1.9251	0.04
S-formylglutathione hydrolase	ESD	P10768	1.9132	0.01	Increased
26S proteasome non-ATPase regulatory subunit 7	PSMD7	P51665	1.9055	<0.01
Cyclin-dependent kinase inhibitor 1B	CDKN1B	P46527	1.901	<0.01
Calcium/calmodulin-dependent protein kinase type 1	CAMK1	Q14012	1.8957	<0.01
OCIA domain-containing protein 1	OCIAD1	Q9NX40	1.8909	0.01
C-C motif chemokine 21	CCL21	O00585	1.8892	0.07
Neuronal cell adhesion molecule	NRCAM	Q92823	1.8721	<0.01
T-lymphocyte activation antigen CD80	CD80	P33681	1.8706	<0.01
C-C motif chemokine 16	CCL16	O15467	1.8597	0.45
Integrin alpha-I: beta-1 complex	ITGA1 ITGB1	P56199 P05556	1.843	0.06
Platelet-derived growth factor subunit B	PDGFB	P01127	1.8417	0.51
C-C motif chemokine 13	CCL13	Q99616	1.8385	<0.01
Follistatin	FST	P19883	1.8316	<0.01
Apolipoprotein E	APOE	P02649	1.8297	<0.01
Basal Cell Adhesion Molecule	BCAM	P50895	1.8294	<0.01
Baculoviral IAP repeat-containing protein 5	BIRC5	O15392	1.8287	<0.01
Microtubule-associated protein tau	MAPT	P10636	1.8283	0.03	Increased
Tumor necrosis factor receptor superfamily member 3	LTBR	P36941	1.8139	0.01
Vitamin K-dependent protein C	PROC	P04070	1.8103	<0.01
Alcohol dehydrogenase [NADP(+)]	AKR1A1	P14550	1.8087	0.03
Clusterin	CLU	P10909	1.8041	<0.01
Kremen protein 2	KREMEN2	Q8NCW0	1.8032	<0.01
Methionine aminopeptidase 1	METAP1	P53582	1.8018	0.05
Apolipoprotein E (isoform E3)	APOE	P02649	1.7959	<0.01
Kallikrein-14	KLK14	Q9P0G3	1.7939	<0.01
Receptor tyrosine-protein kinase erbB-3	ERBB3	P21860	1.7937	0.05
GTP-binding nuclear protein Ran	RAN	P62826	1.7877	0.07
Kynureninase	KYNU	Q16719	1.773	<0.01
Thymic stromal lymphopoietin	TSLP	Q969D9	1.7717	0.01
Cyclin-dependent kinase 2:Cyclin-A2 complex	CDK2 CCNA2	P24941 P20248	1.7703	0.2
CD59 glycoprotein	CD59	P13987	1.7699	<0.01	Decreased
Platelet-activating factor acetylhydrolase	PLA2G7	Q13093	1.7683	<0.01
Renin	REN	P00797	1.7679	<0.01
Endoplasmic reticulum aminopeptidase 1	ERAP1	Q9NZ08	1.765	0.1
Calcineurin subunit B type 1	PPP3R1	P63098	1.7598	<0.01
Galectin-7	LGALS7	P47929	1.7531	<0.01
Calcium-dependent phospholipase A2	PLA2G5	P39877	1.745	0.12
Calpastatin	CAST	P20810	1.7407	<0.01
Phosphatidylethanolamine-binding protein 1	PEBP1	P30086	1.7382	0.04	Increased
Midkine	MDK	P21741	1.7336	0.17
Kallikrein-5	KLK5	Q9Y337	1.7312	0.41
Tumor necrosis factor receptor superfamily member 1B	TNFRSF1B	P20333	1.7304	<0.01
Fructose-bisphosphate aldolase A	ALDOA	P04075	1.7249	0.01	Increased
Inosine-5'-monophosphate dehydrogenase 2	IMPDH2	P12268	1.7237	0.01
Epidermal growth factor	EGF	P01133	1.7205	<0.01
L-Selectin	SELL	P14151	1.7204	0.02
Growth/differentiation factor 5	GDF5	P43026	1.7159	<0.01
Kallikrein-12	KLK12	Q9UKR0	1.7095	<0.01
Calpain I	CAPN1 CAPNS1	P07384 P04632	1.7091	<0.01	Increased
Interleukin-1 alpha	IL1A	P01583	1.7088	<0.01
Vitronectin	VTN	P04004	1.7076	0.04
Protein NOV homolog	NOV	P48745	1.703	<0.01
Retinoblastoma-associated protein	RB1	P06400	1.6993	<0.01
Tissue factor pathway inhibitor	TFPI	P10646	1.6952	0.02
Somatostatin-28	SST	P61278	1.6884	<0.01
Tyrosine-protein kinase ZAP-70	ZAP70	P43403	1.6804	<0.01
Apoptosis regulator Bcl-2	BCL2	P10415	1.6799	<0.01
1-phosphatidylinositol 4,5-bisphosphate phosphodiesterase gamma-1	PLCG1	P19174	1.6647	0.01
Fibronectin Fragment 4	FN1	P02751	1.6637	<0.01
Leucine-rich repeat transmembrane protein FLRT1	FLRT1	Q9NZU1	1.6627	<0.01
Interferon alpha-10	IFNA10	P01566	1.6623	<0.001
ATP-dependent RNA helicase DDX19B	DDX19B	Q9UMR2	1.6622	0.01
Immunoglobulin superfamily containing leucine-rich repeat protein 2	ISLR2	Q6UXK2	1.6557	0.02
Methionine aminopeptidase 2	METAP2	P50579	1.6513	0.02	Increased
Serine protease HTRA2, mitochondrial	HTRA2	O43464	1.6504	0.07
NKG2D ligand 2	ULBP2	Q9BZM5	1.6466	<0.01
Protein S100-A7	S100A7	P31151	1.6445	0.55
Ephrin type-A receptor 1	EPHA1	P21709	1.6438	<0.01
Bcl-2-like protein 1	BCL2L1	Q07817	1.6419	<0.01
Kin of IRRE-like protein 3	KIRREL3	Q8IZU9	1.6356	<0.01
Peptidyl-prolyl cis-trans isomerase E	PPIE	Q9UNP9	1.6336	0.02
Down syndrome cell adhesion molecule	DSCAM	O60469	1.6336	<0.01
Interferon regulatory factor 1	IRF1	P10914	1.6317	0.09
Extracellular matrix protein 1	ECM1	Q16610	1.6302	<0.01
Serine/threonine-protein kinase receptor R3	ACVRL1	P37023	1.6302	0.01
Galectin-4	LGALS4	P56470	1.6293	<0.01
Plasma serine protease inhibitor	SERPINA5	P05154	1.6291	<0.01
Heat shock protein beta-1	HSPB1	P04792	1.6283	0.04
Complement factor D	CFD	P00746	1.6247	<0.01
Fibroblast growth factor 8 isoform B	FGF8	P55075	1.6173	<0.01
C-C motif chemokine 23	CCL23	P55773	1.6151	<0.01
Opioid-binding protein/cell adhesion molecule	OPCML	Q14982	1.6148	<0.01
Endothelin-converting enzyme 1	ECE1	P42892	1.6135	<0.01
Complement component C8	C8A C8B C8G	P07357 P07358 P07360	1.6131	<0.01
Transcription factor AP-1	JUN	P05412	1.6116	<0.01
Tumor necrosis factor receptor superfamily member 14	TNFRSF14	Q92956	1.6111	0.18
A disintegrin and metalloproteinase with thrombospondin motifs 15	ADAMTS15	Q8TE58	1.6041	<0.01
3-hydroxyacyl-CoA dehydrogenase type-2	HSD17B10	Q99714	1.6021	0.2
Angiopoietin-4	ANGPT4	Q9Y264	1.5987	0.61
Non-histone chromosomal protein HMG-14	HMGN1	P05114	1.5977	0.1
Platelet glycoprotein 4	CD36	P16671	1.5958	<0.01
Junctional adhesion molecule C	JAM3	Q9BX67	1.5929	0.01
Estrogen receptor	ESR1	P03372	1.5922	<0.01
Serine/threonine-protein kinase WNK3	WNK3	Q9BYP7	1.5921	0.01
beta-nerve growth factor	NGF	P01138	1.5907	0.12
Macrophage scavenger receptor types I and II	MSR1	P21757	1.5906	<0.01
G2/mitotic-specific cyclin-B1	CCNB1	P14635	1.5874	<0.01
AH receptor-interacting protein	AIP	O00170	1.5862	<0.01
Erythropoietin receptor	EPOR	P19235	1.5831	<0.01
NudC domain-containing protein 3	NUDCD3	Q8IVD9	1.5818	0.29	Increased
Artemin	ARTN	Q5T4W7	1.5817	<0.01
Anterior gradient protein 2 homolog	AGR2	O95994	1.5814	<0.01
Small nuclear ribonucleoprotein F	SNRPF	P62306	1.5802	<0.01
Disintegrin and metalloproteinase domain-containing protein 9	ADAM9	Q13443	1.5751	0.24
Activin receptor type-1B	ACVR1B	P36896	1.573	<0.01
Insulin-like growth factor-binding protein 3	IGFBP3	P17936	1.5708	<0.01	Decreased
Metalloproteinase inhibitor 3	TIMP3	P35625	1.5694	0.49
Kallikrein-6	KLK6	Q92876	1.5688	<0.01
Protein S100-A12	S100A12	P80511	1.5678	<0.01
Interleukin-27 receptor subunit alpha	IL27RA	Q6UWB1	1.5656	0.07
R-spondin-2	RSPO2	Q6UXX9	1.5635	0.54
Pulmonary surfactant-associated protein D	SFTPD	P35247	1.5618	0.17
Apolipoprotein E (isoform E2)	APOE	P02649	1.5573	0.07
RAC-beta serine/threonine-protein kinase	AKT2	P31751	1.557	0.02	Increased
DNA repair protein RAD51 homolog 1	RAD51	Q06609	1.5557	0.01
Inducible T-cell costimulator	ICOS	Q9Y6W8	1.5504	<0.01
Low affinity immunoglobulin epsilon Fc receptor	FCER2	P06734	1.5502	<0.01
Interleukin-15 receptor subunit alpha	IL15RA	Q13261	1.5481	<0.01
Calreticulin	CALR	P27797	1.5466	0.05
Natural cytotoxicity triggering receptor 3	NCR3	O14931	1.5437	<0.01
Serine/threonine-protein kinase 17B	STK17B	O94768	1.5418	<0.01
Ubiquitin-fold modifier 1	UFM1	P61960	1.541	0.04
Histone deacetylase 8	HDAC8	Q9BY41	1.5397	<0.01
Tumor necrosis factor ligand superfamily member 11	TNFSF11	O14788	1.5353	0.01
Cardiotrophin-1	CTF1	Q16619	1.534	<0.01
Chymase	CMA1	P23946	1.5331	0.02
Hsp90 co-chaperone Cdc37	CDC37	Q16543	1.5321	0.1
Myeloblastin	PRTN3	P24158	1.5318	0.02
Amphoterin-induced protein 2	AMIGO2	Q86SJ2	1.5286	0.03
Junctional adhesion molecule B	JAM2	P57087	1.5209	<0.01
UMP-CMP kinase	CMPK1	P30085	1.5193	<0.01
Fibroblast growth factor 9	FGF9	P31371	1.5178	<0.01
Hepatoma-derived growth factor-related protein 2	HDGFRP2	Q7Z4V5	1.5158	<0.01
Osteopontin	SPP1	P10451	1.5158	0.15
Bone sialoprotein 2	IBSP	P21815	1.5123	0.01
Histidine triad nucleotide-binding protein 1	HINT1	P49773	1.5106	0.04
Platelet-derived growth factor receptor alpha	PDGFRA	P16234	1.5096	<0.01
N-terminal pro-BNP	NPPB	P16860	1.5074	<0.01
Coagulation Factor X	F10	P00742	1.5062	<0.01
Matrilysin	MMP7	P09237	1.501	<0.01
Hepatocyte growth factor	HGF	P14210	1.4992	<0.01
Interleukin-18 receptor accessory protein	IL18RAP	O95256	1.4969	0.01
Group IIE secretory phospholipase A2	PLA2G2E	Q9NZK7	1.4911	0.12
C-C motif chemokine 1	CCL1	P22362	1.4896	0.01
Bone morphogenetic protein 1	BMP1	P13497	1.4885	0.05
Activated Protein C	PROC	P04070	1.4872	<0.01
Creatine kinase B-type	CKB	P12277	1.487	0.21	Increased
Carbonic anhydrase 4	CA4	P22748	1.4857	<0.01
CD177 antigen	CD177	Q8N6Q3	1.4843	0.02
Proto-oncogene tyrosine-protein kinase receptor Ret	RET	P07949	1.4821	<0.01	Decreased
Alpha-soluble NSF attachment protein	NAPA	P54920	1.4771	0.09
Tumor necrosis factor ligand superfamily member 18	TNFSF18	Q9UNG2	1.474	<0.01
Ectodysplasin-A, secreted form	EDA	Q92838	1.473	<0.01
Apolipoprotein L1	APOL1	O14791	1.4729	<0.01
Caspase-3	CASP3	P42574	1.4724	0.01
Sialic acid-binding Ig-like lectin 7	SIGLEC7	Q9Y286	1.4718	0.01
Secreted and transmembrane protein 1	SECTM1	Q8WVN6	1.4712	0.03
Cyclin-dependent kinase 5:Cyclin-dependent kinase 5 activator 1 complex	CDK5 CDK5R1	Q00535 Q15078	1.4694	<0.01
Cytokine receptor-like factor 1:Cardiotrophin-like cytokine factor 1 Complex	CRLF1 CLCF1	O75462 Q9UBD9	1.4685	<0.01
Sphingosine kinase 2	SPHK2	Q9NRA0	1.4681	0.07
Breast cancer anti-estrogen resistance protein 3	BCAR3	O75815	1.468	<0.01
cGMP-dependent 3',5'-cyclic phosphodiesterase	PDE2A	O00408	1.466	<0.01
Small ubiquitin-related modifier 3	SUMO3	P55854	1.4658	0.05
Growth-regulated alpha protein	CXCL1	P09341	1.4602	<0.01
Ribosome maturation protein SBDS	SBDS	Q9Y3A5	1.4583	0.02	Increased
Interleukin-27	IL27 EBI3	Q8NEV9 Q14213	1.4523	<0.01
Serum amyloid A-1 protein	SAA1	P0DJI8	1.4489	0.02
Ubiquitin-conjugating enzyme E2 G2	UBE2G2	P60604	1.4483	<0.01
Importin subunit alpha-1	KPNA2	P52292	1.4482	0.03
Induced myeloid leukemia cell differentiation protein Mcl-1	MCL1	Q07820	1.4438	0.04
Stromelysin-2	MMP10	P09238	1.4431	<0.01
Growth/differentiation factor 15	GDF15	Q99988	1.442	0.01
Adhesion G-protein coupled receptor G5	ADGRG5	Q8IZF4	1.4419	0.06
Inorganic pyrophosphatase	PPA1	Q15181	1.4413	0.04
Desert hedgehog protein N-product	DHH	O43323	1.4389	0.29
Protein disulfide-isomerase	P4HB	P07237	1.4364	0.31
Endothelial cell-selective adhesion molecule	ESAM	Q96AP7	1.434	0.02
Methyl-CpG-binding domain protein 4	MBD4	O95243	1.4337	0.7
Prefoldin subunit 5	PFDN5	Q99471	1.4319	0.09
Stromelysin-1	MMP3	P08254	1.4298	<0.01
Low molecular weight phosphotyrosine protein phosphatase	ACP1	P24666	1.4295	0.29
Immunoglobulin M	IGHM IGJ IGK@ IGL@	P01871	1.428	<0.01
Hepcidin	HAMP	P81172	1.424	0.01
HemK methyltransferase family member 2	N6AMT1	Q9Y5N5	1.4239	0.06
Serine/threonine-protein kinase PAK 7	PAK7	Q9P286	1.4224	<0.01
Chromobox protein homolog 5	CBX5	P45973	1.4192	<0.01
SPARC-related modular calcium-binding protein 1	SMOC1	Q9H4F8	1.4173	<0.01
Lactoperoxidase	LPO	P22079	1.4157	0.29
Persephin	PSPN	O60542	1.4124	<0.01
Tyrosine-protein kinase receptor TYRO3	TYRO3	Q06418	1.4115	0.22
Non-receptor tyrosine-protein kinase TYK2	TYK2	P29597	1.4098	0.09
Platelet factor 4	PF4	P02776	1.4063	0.05
Interleukin-6 receptor subunit beta	IL6ST	P40189	1.4059	0.03
Serine/threonine-protein kinase PAK 3	PAK3	O75914	1.4045	0.02
Adiponectin	ADIPOQ	Q15848	1.4036	<0.01
Interleukin-4	IL4	P05112	1.403	0.02
Protein kinase C iota type	PRKCI	P41743	1.4005	0.28
Neurexophilin-1	NXPH1	P58417	1.4	0.05
OX-2 membrane glycoprotein	CD200	P41217	1.3938	<0.01
Ficolin-2	FCN2	Q15485	1.3931	0.02
CD109 antigen	CD109	Q6YHK3	1.3927	<0.01
T-lymphocyte activation antigen CD86	CD86	P42081	1.3915	0.02
Brain natriuretic peptide 32	NPPB	P16860	1.3911	0.3
C-X-C motif chemokine 5	CXCL5	P42830	1.3908	<0.01
Complement component 1 Q subcomponent-binding protein, mitochondrial	C1QBP	Q07021	1.3874	<0.01
Pituitary adenylate cyclase-activating polypeptide 27	ADCYAP1	P18509	1.3806	<0.01
Protein E7_HPV18	Human-virus	P06788	1.3782	<0.01
Matrix metalloproteinase-16	MMP16	P51512	1.3782	0.35
Thrombopoietin	THPO	P40225	1.3773	0.66
Growth hormone receptor	GHR	P10912	1.3759	<0.01
WNT1-inducible-signaling pathway protein 3	WISP3	O95389	1.3751	<0.01
TATA-box-binding protein	TBP	P20226	1.3737	0.03
Transcription factor IIIB 90 kDa subunit	BRF1	Q92994	1.3716	0.04
Extracellular superoxide dismutase [Cu-Zn]	SOD3	P08294	1.3708	0.03
Prolactin	PRL	P01236	1.3683	<0.01
Histidine-rich glycoprotein	HRG	P04196	1.3672	0.18
Thrombopoietin Receptor	MPL	P40238	1.3672	0.36
Eukaryotic translation initiation factor 5A-1	EIF5A	P63241	1.367	0.07
Prolactin receptor	PRLR	P16471	1.3638	<0.01
Neural cell adhesion molecule L1-like protein	CHL1	O00533	1.3621	0.02
Fatty acid-binding protein, heart	FABP3	P05413	1.362	0.37	Increased
Laminin	LAMA1 LAMB1 LAMC1	P25391 P07942 P11047	1.3609	0.02
Cysteine-rich secretory protein 3	CRISP3	P54108	1.3608	0.31
WNT1-inducible-signaling pathway protein 1	WISP1	O95388	1.36	0.04
CD97 antigen	CD97	P48960	1.36	<0.01
Low-density lipoprotein receptor-related protein 1B	LRP1B	Q9NZR2	1.3573	<0.01
Phosphatidylinositol 4,5-bisphosphate 3-kinase catalytic subunit gamma isoform	PIK3CG	P48736	1.3565	<0.01
C5a anaphylatoxin	C5	P01031	1.3562	0.01
Sonic hedgehog protein	SHH	Q15465	1.3559	0.5
Galectin-10	CLC	Q05315	1.354	<0.01
Small glutamine-rich tetratricopeptide repeat-containing protein alpha	SGTA	O43765	1.3536	0.69
Synaptosomal-associated protein 25	SNAP25	P60880	1.3527	<0.01
Serine/threonine-protein kinase pim-1	PIM1	P11309	1.3425	0.02
Cryptic protein	CFC1	P0CG37	1.3425	0.11
Killer cell immunoglobulin-like receptor 2DL4	KIR2DL4	Q99706	1.342	0.11
Tyrosine-protein kinase Fgr	FGR	P09769	1.3418	0.32
RNA-binding protein 39	RBM39	Q14498	1.3414	0.03
Eukaryotic translation initiation factor 5	EIF5	P55010	1.3408	0.15
Killer cell lectin-like receptor subfamily F member 1	KLRF1	Q9NZS2	1.3392	<0.01
Proteasome subunit alpha type-1	PSMA1	P25786	1.3383	0.44
Mitogen-activated protein kinase 11	MAPK11	Q15759	1.3377	0.15
Tumor necrosis factor receptor superfamily member 13C	TNFRSF13C	Q96RJ3	1.3371	<0.01
Alpha-1-antichymotrypsin	SERPINA3	P01011	1.337	0.07
Proteasome subunit alpha type-2	PSMA2	P25787	1.3331	0.29
Endoplasmic reticulum resident protein 29	ERP29	P30040	1.3317	0.23
Killer cell immunoglobulin-like receptor 3DS1	KIR3DS1	Q14943	1.3316	<0.01
Stress-induced-phosphoprotein 1	STIP1	P31948	1.331	0.18
Gro-beta/gamma	CXCL3 CXCL2	P19876 P19875	1.3307	0.09
NADPH--cytochrome P450 reductase	POR	P16435	1.3301	0.31
Cell adhesion molecule 3	CADM3	Q8N126	1.3294	0.02
Fms-related tyrosine kinase 3 ligand	FLT3LG	P49771	1.3287	0.01
Group 10 secretory phospholipase A2	PLA2G10	O15496	1.3279	0.02
Cytokine receptor common subunit gamma	IL2RG	P31785	1.3268	0.07
Glycylpeptide N-tetradecanoyltransferase 1	NMT1	P30419	1.3261	0.03
Tumor necrosis factor receptor superfamily member 13B	TNFRSF13B	O14836	1.3256	0.01
Stabilin-2	STAB2	Q8WWQ8	1.3244	0.08
Programmed cell death 1 ligand 2	PDCD1LG2	Q9BQ51	1.324	0.06
Luteinizing hormone	CGA LHB	P01215 P01229	1.3234	0.05
DNA topoisomerase 1	TOP1	P11387	1.3219	0.18
Platelet glycoprotein VI	GP6	Q9HCN6	1.3201	<0.01
Toll-like receptor 4	TLR4	O00206	1.3191	0.07
VPS10 domain-containing receptor SorCS2	SORCS2	Q96PQ0	1.3188	0.14
Neuroligin-4, X-linked	NLGN4X	Q8N0W4	1.3147	0.38
Asialoglycoprotein receptor 1	ASGR1	P07306	1.3106	0.02
Apolipoprotein D	APOD	P05090	1.3096	<0.01
SHC-transforming protein 1	SHC1	P29353	1.3091	0.07
alpha-2-macroglobulin receptor-associated protein	LRPAP1	P30533	1.309	0.03
Glial fibrillary acidic protein	GFAP	P14136	1.3087	0.04
Connective tissue growth factor	CTGF	P29279	1.3085	<0.01
Macrophage-stimulating protein receptor	MST1R	Q04912	1.3079	<0.01
Interleukin-8	CXCL8	P10145	1.3072	0.02
Ras GTPase-activating protein 1	RASA1	P20936	1.307	0.02
NKG2D ligand 3	ULBP3	Q9BZM4	1.3055	0.02
Alanine aminotransferase 1	GPT	P24298	1.3036	0.03	Increased
Endothelial monocyte-activating polypeptide 2	AIMP1	Q12904	1.3027	0.02
T-cell surface glycoprotein CD4	CD4	P01730	1.3018	<0.01
Amphiregulin	AREG	P15514	1.2998	0.12
Caspase-10	CASP10	Q92851	1.2985	0.29
CD63 antigen	CD63	P08962	1.2984	0.03
Glucagon	GCG	P01275	1.2973	0.73
Alpha-2-antiplasmin	SERPINF2	P08697	1.2947	<0.01
Pyridoxal phosphate phosphatase	PDXP	Q96GD0	1.2944	0.11
Xaa-Pro aminopeptidase 1	XPNPEP1	Q9NQW7	1.2937	0.24
Protein S100-A6	S100A6	P06703	1.2925	0.37
Proteasome subunit alpha type-6	PSMA6	P60900	1.2922	0.04
Interleukin-10 receptor subunit beta	IL10RB	Q08334	1.2922	<0.01
Angiotensinogen	AGT	P01019	1.2896	0.29
Integrin alpha-IIb: beta-3 complex	ITGA2B ITGB3	P08514 P05106	1.2884	<0.01
40S ribosomal protein S3a	RPS3A	P61247	1.288	0.11
Dual 3',5'-cyclic-AMP and -GMP phosphodiesterase 11A	PDE11A	Q9HCR9	1.2876	0.02
Lamin-B1	LMNB1	P20700	1.2852	<0.01
C-C motif chemokine 3	CCL3	P10147	1.2834	<0.01
Chitotriosidase-1	CHIT1	Q13231	1.2825	0.04
Vasoactive Intestinal Peptide	VIP	P01282	1.2812	0.35
Cerebral dopamine neurotrophic factor	CDNF	Q49AH0	1.2775	0.2
Ubiquitin-conjugating enzyme E2 N	UBE2N	P61088	1.2763	0.25
E3 SUMO-protein ligase PIAS4	PIAS4	Q8N2W9	1.2756	0.07
Interleukin-36 beta	IL36B	Q9NZH7	1.2745	<0.01
Coagulation factor IX	F9	P00740	1.2727	0.02
Chorionic somatomammotropin hormone	CSH1 CSH2	P0DML2 P0DML3	1.2711	<0.01
Thyroxine-binding globulin	SERPINA7	P05543	1.2709	0.01
Insulin-like growth factor-binding protein 7	IGFBP7	Q16270	1.2696	<0.01
Matrilin-3	MATN3	O15232	1.2658	0.03
Interleukin-17 receptor C	IL17RC	Q8NAC3	1.2649	0.03
Thrombospondin-1	THBS1	P07996	1.264	0.62
Kunitz-type protease inhibitor 1	SPINT1	O43278	1.2609	0.38
Cyclin-dependent kinase 1:G2/mitotic-specific cyclin-B1 complex	CDC2 CCNB1	P06493 P14635	1.2584	0.02
Tumor-associated calcium signal transducer 2	TACSTD2	P09758	1.2577	0.01
Testican-1	SPOCK1	Q08629	1.2556	0.07
Somatotropin	GH1	P01241	1.2543	0.29
Galactoside 3(4)-L-fucosyltransferase	FUT3	P21217	1.2532	<0.01
FACT complex subunit SSRP1	SSRP1	Q08945	1.2508	0.09
Inhibitor of growth protein 1	ING1	Q9UK53	1.2495	<0.01
Retinoic acid receptor responder protein 2	RARRES2	Q99969	1.2472	0.15
DnaJ homolog subfamily B member 1	DNAJB1	P25685	1.2443	0.23
14-3-3 protein zeta/delta	YWHAZ	P63104	1.2432	0.05	Increased
Baculoviral IAP repeat-containing protein 3	BIRC3	Q13489	1.2421	0.09
Chitinase-3-like protein 1	CHI3L1	P36222	1.2403	<0.01
Cysteine-rich with EGF-like domain protein 1	CRELD1	Q96HD1	1.239	0.03
Stromal cell-derived factor 1	CXCL12	P48061	1.239	0.1
Leukotriene A-4 hydrolase	LTA4H	P09960	1.2381	0.16	Increased
Prostaglandin G/H synthase 2	PTGS2	P35354	1.2374	0.25
Hexokinase-1	HK1	P19367	1.2372	0.05
Keratin, type I cytoskeletal 18	KRT18	P05783	1.2331	0.02
Phospholipase A2, membrane associated	PLA2G2A	P14555	1.2331	0.09	Increased
Insulin-like growth factor-binding protein 2	IGFBP2	P18065	1.2304	0.44	Increased
Vascular endothelial growth factor receptor 2	KDR	P35968	1.2304	0.04
Eotaxin	CCL11	P51671	1.2302	0.01
Epiregulin	EREG	O14944	1.2284	0.61
Hypoxia-inducible factor 1-alpha	HIF1A	Q16665	1.2281	0.01
C-X-C motif chemokine 13	CXCL13	O43927	1.2268	0.43
Kininogen-1	KNG1	P01042	1.224	0.1
Inter-alpha-trypsin inhibitor heavy chain H4	ITIH4	Q14624	1.2238	0.03	Increased
Peptidyl-prolyl cis-trans isomerase D	PPID	Q08752	1.2224	0.32
Kallikrein-13	KLK13	Q9UKR3	1.2193	<0.01
Interleukin-2 receptor subunit alpha	IL2RA	P01589	1.218	<0.01
Death-associated protein kinase 2	DAPK2	Q9UIK4	1.2171	<0.01
Fetuin-B	FETUB	Q9UGM5	1.215	0.05
Interleukin-22 receptor subunit alpha-1	IL22RA1	Q8N6P7	1.2139	0.06
Tumor necrosis factor receptor superfamily member 10D	TNFRSF10D	Q9UBN6	1.2098	0.08
Tryptase beta-2	TPSB2	P20231	1.2091	0.02
Interleukin-5 receptor subunit alpha	IL5RA	Q01344	1.2075	<0.01
Prokineticin-1	PROK1	P58294	1.2023	0.28
E3 ubiquitin-protein ligase RNF43	RNF43	Q68DV7	1.2018	<0.01
Interleukin-13 receptor subunit alpha-1	IL13RA1	P78552	1.2017	0.12
Stem Cell Growth Factor-beta	CLEC11A	Q9Y240	1.2004	0.06
Low-density lipoprotein receptor-related protein 1, soluble	LRP1	Q07954	1.2001	0.2
Nidogen-1	NID1	P14543	1.1998	0.29
Corticosteroid-binding globulin	SERPINA6	P08185	1.1981	<0.01
Leptin receptor	LEPR	P48357	1.1962	<0.01
Superoxide dismutase [Cu-Zn]	SOD1	P00441	1.1953	0.03
Glypican-3	GPC3	P51654	1.1951	0.2
Neurotrophin-4	NTF4	P34130	1.1893	0.23
Legumain	LGMN	Q99538	1.1873	0.03
Interleukin-1 receptor type 1	IL1R1	P14778	1.1848	<0.01
Cytochrome P450 3A4	CYP3A4	P08684	1.1847	0.07
Allograft inflammatory factor 1	AIF1	P55008	1.1845	0.11
Protein FAM3D	FAM3D	Q96BQ1	1.1844	0.53
Fibronectin	FN1	P02751	1.1835	0.34
SLAM family member 7	SLAMF7	Q9NQ25	1.1835	0.4
3-hydroxyanthranilate 3,4-dioxygenase	HAAO	P46952	1.181	0.09
Coagulation factor Xa	F10	P00742	1.1806	0.09
N-acylethanolamine-hydrolyzing acid amidase	NAAA	Q02083	1.1802	<0.001
Angiotensin-converting enzyme 2	ACE2	Q9BYF1	1.1797	0.09
C-C motif chemokine 24	CCL24	O00175	1.1795	0.06
Interleukin-17 receptor A	IL17RA	Q96F46	1.1792	0.03
Leucine-rich repeat transmembrane protein FLRT3	FLRT3	Q9NZU0	1.1784	0.47
Agouti-related protein	AGRP	O00253	1.177	0.03
Tyrosine-protein kinase JAK2	JAK2	O60674	1.1768	0.02
Interferon alpha/beta receptor 1	IFNAR1	P17181	1.1762	0.31
15-hydroxyprostaglandin dehydrogenase [NAD(+)]	HPGD	P15428	1.174	0.03
Macrophage-capping protein	CAPG	P40121	1.1711	0.51
Interleukin-23	IL12B IL23A	P29460 Q9NPF7	1.17	<0.01
Complement C2	C2	P06681	1.1682	0.26
P-selectin	SELP	P16109	1.1674	0.04
Dipeptidyl peptidase 1	CTSC	P53634	1.1669	<0.01
Beta-endorphin	POMC	P01189	1.1665	0.25
Complement C5	C5	P01031	1.1662	0.15
Interleukin-12 receptor subunit beta-1	IL12RB1	P42701	1.1659	<0.01
Glia-derived nexin	SERPINE2	P07093	1.1657	0.01
Membrane metallo-endopeptidase-like 1	MMEL1	Q495T6	1.1651	0.27
Proteasome activator complex subunit 1	PSME1	Q06323	1.1648	0.25
Lymphocyte antigen 86	LY86	O95711	1.1644	0.02
Angiopoietin-1	ANGPT1	Q15389	1.1613	0.14
Tissue Factor	F3	P13726	1.1593	0.19
Phosphoglycerate kinase 1	PGK1	P00558	1.1589	0.14
Peptide YY	PYY	P10082	1.1586	0.5
High mobility group protein B1	HMGB1	P09429	1.1585	0.08
cAMP-specific 3',5'-cyclic phosphodiesterase 4D	PDE4D	Q08499	1.1572	0.02
Serine protease 27	PRSS27	Q9BQR3	1.1562	0.04
Cystatin-SA	CST2	P09228	1.1559	0.04
Fibronectin Fragment 3	FN1	P02751	1.1546	0.33	Decreased
Aurora kinase B	AURKB	Q96GD4	1.1539	0.05
C-C motif chemokine 28	CCL28	Q9NRJ3	1.1518	0.63
Coagulation factor VII	F7	P08709	1.1506	0.13
Macrophage mannose receptor 1	MRC1	P22897	1.1506	0.3
Vesicular integral-membrane protein VIP36	LMAN2	Q12907	1.15	0.03
Interleukin-3 receptor subunit alpha	IL3RA	P26951	1.1485	0.22
C-C motif chemokine 17	CCL17	Q92583	1.1482	<0.01
Nicotinamide phosphoribosyltransferase	NAMPT	P43490	1.1474	0.03
Proprotein convertase subtilisin/kexin type 7	PCSK7	Q16549	1.1468	<0.01
Signal transducer and activator of transcription 6	STAT6	P42226	1.1467	0.01
CD40 ligand	CD40LG	P29965	1.1463	0.09
Cathepsin S	CTSS	P25774	1.1443	0.1
Ubiquitin+1, truncated mutation for UbB	RPS27A	P62979	1.1432	0.56
Ectonucleoside triphosphate diphosphohydrolase 3	ENTPD3	O75355	1.1429	0.33
ICOS ligand	ICOSLG	O75144	1.1411	0.03
Tumor necrosis factor ligand superfamily member 9	TNFSF9	P41273	1.1399	0.23
NAD-dependent protein deacetylase sirtuin-2	SIRT2	Q8IXJ6	1.1392	0.09
Lumican	LUM	P51884	1.1392	0.02
Copine-1	CPNE1	Q99829	1.1389	0.09
Interferon alpha-2	IFNA2	P01563	1.138	<0.01
SUMO-conjugating enzyme UBC9	UBE2I	P63279	1.1373	0.39
Protein S100-A9	S100A9	P06702	1.1373	0.05
Histone H2A type 3	HIST3H2A	Q7L7L0	1.136	0.79
Fibroblast growth factor 16	FGF16	O43320	1.1358	0.54
Cytoplasmic tyrosine-protein kinase BMX	BMX	P51813	1.1358	0.02
Quinone oxidoreductase-like protein 1	CRYZL1	O95825	1.1348	0.46
Ribosomal protein S6 kinase alpha-5	RPS6KA5	O75582	1.1332	0.21
N-acetyl-D-glucosamine kinase	NAGK	Q9UJ70	1.1326	0.07
Insulin-like growth factor-binding protein 4	IGFBP4	P22692	1.1323	0.52
C-type lectin domain family 4 member M	CLEC4M	Q9H2X3	1.1317	0.02
Cytokine receptor-like factor 2	CRLF2	Q9HC73	1.1316	<0.01
Amyloid beta A4 protein	APP	P05067	1.131	0.07
Pyruvate kinase PKM	PKM2	P14618	1.129	0.61
Cell surface glycoprotein CD200 receptor 1	CD200R1	Q8TD46	1.1272	0.17
Collagen alpha-1(XXIII) chain	COL23A1	Q86Y22	1.1258	<0.01
Cadherin-15	CDH15	P55291	1.1248	0.05
C-C motif chemokine 15	CCL15	Q16663	1.1247	0.06
14-3-3 protein theta	YWHAQ	P27348	1.1238	0.24
Glutathione S-transferase P	GSTP1	P09211	1.1232	0.19
Noggin	NOG	Q13253	1.1226	0.08
Cadherin-2	CDH2	P19022	1.119	0.01
Bcl2-associated agonist of cell death	BAD	Q92934	1.1183	0.42
Protein Z-dependent protease inhibitor	SERPINA10	Q9UK55	1.1178	0.08
Baculoviral IAP repeat-containing protein 7 Isoform beta	BIRC7	Q96CA5	1.1172	0.01
Fibroblast growth factor receptor 3	FGFR3	P22607	1.117	<0.01
Interleukin-2	IL2	P60568	1.1112	0.31
C-C motif chemokine 7	CCL7	P80098	1.11	0.82
Nucleoside diphosphate kinase B	NME2	P22392	1.1071	0.25
Cytosolic non-specific dipeptidase	CNDP2	Q96KP4	1.1066	0.51
A disintegrin and metalloproteinase with thrombospondin motifs 13	ADAMTS13	Q76LX8	1.1066	<0.01	Decreased
Protein disulfide-isomerase A3	PDIA3	P30101	1.1052	0.09
Sialic acid-binding Ig-like lectin 9	SIGLEC9	Q9Y336	1.104	0.05
Alpha-L-iduronidase	IDUA	P35475	1.1039	0.5
Plasmin	PLG	P00747	1.1036	0.04
Interleukin-9	IL9	P15248	1.1032	0.04
Platelet glycoprotein Ib alpha chain	GP1BA	P07359	1.1026	0.06
Intercellular adhesion molecule 1	ICAM1	P05362	1.1026	0.61
Interleukin-3	IL3	P08700	1.1024	0.22
Interleukin-10	IL10	P22301	1.1023	0.2
Homeobox protein NANOG	NANOG	Q9H9S0	1.1013	0.61
Protein Wnt-7a	WNT7A	O00755	1.1012	0.39
Growth/differentiation factor 2	GDF2	Q9UK05	1.1006	0.82
Diablo homolog, mitochondrial	DIABLO	Q9NR28	1.0996	0.04
Neural cell adhesion molecule 1, 120 kDa isoform	NCAM1	P13591	1.0985	0.38
Macrophage migration inhibitory factor	MIF	P14174	1.0984	0.21
Leucine carboxyl methyltransferase 1	LCMT1	Q9UIC8	1.0979	0.09
Beta-2-microglobulin	B2M	P61769	1.0955	0.71
Glucokinase regulatory protein	GCKR	Q14397	1.0951	0.15
C3a anaphylatoxin des Arginine	C3	P01024	1.0936	0.64
Fibroblast growth factor 23	FGF23	Q9GZV9	1.0934	0.07
Platelet endothelial cell adhesion molecule	PECAM1	P16284	1.0929	0.1
Dual specificity mitogen-activated protein kinase kinase 3	MAP2K3	P46734	1.0925	0.19
Protein Rev_HV2BE	Human-virus	P18093	1.0925	0.04
S-phase kinase-associated protein 1	SKP1	P63208	1.0924	0.1
Azurocidin	AZU1	P20160	1.0923	0.16
Fibroblast growth factor receptor 2	FGFR2	P21802	1.0922	0.09
Complement C4	C4A C4B	P0C0L4 P0C0L5	1.0889	0.07
Mitochondrial import inner membrane translocase subunit TIM14	DNAJC19	Q96DA6	1.0871	0.36
Thyroglobulin	TG	P01266	1.0866	0.03
Persulfide dioxygenase ETHE1, mitochondrial	ETHE1	O95571	1.0863	0.2
Dynein light chain 1, cytoplasmic	DYNLL1	P63167	1.0858	0.01
Tumor necrosis factor receptor superfamily member 21	TNFRSF21	O75509	1.0856	0.51
Lithostathine-1-alpha	REG1A	P05451	1.084	0.08
Immunoglobulin alpha Fc receptor	FCAR	P24071	1.0839	0.03
Epidermal growth factor receptor substrate 15-like 1	EPS15L1	Q9UBC2	1.0839	0.45
Ubiquitin-conjugating enzyme E2 L3	UBE2L3	P68036	1.0838	0.32
Kallistatin	SERPINA4	P29622	1.0833	0.4
Angiogenin	ANG	P03950	1.0832	0.77
X-linked interleukin-1 receptor accessory protein-like 2	IL1RAPL2	Q9NP60	1.0832	0.04
Interleukin-34	IL34	Q6ZMJ4	1.0816	0.26
Cyclin-dependent kinase 8:Cyclin-C complex	CDK8 CCNC	P49336 P24863	1.0809	0.13
Membrane frizzled-related protein	MFRP	Q9BY79	1.0807	0.07
Intercellular adhesion molecule 2	ICAM2	P13598	1.0795	0.09
Platelet receptor Gi24	C10orf54	Q9H7M9	1.079	0.22
40S ribosomal protein SA	RPSA	P08865	1.0788	0.34
SLAM family member 5	CD84	Q9UIB8	1.0786	0.13
Insulin-like growth factor I	IGF1	P05019	1.0779	0.37
SLIT and NTRK-like protein 1	SLITRK1	Q96PX8	1.0779	0.25
Arylsulfatase A	ARSA	P15289	1.0779	0.46
Alpha-(1,3)-fucosyltransferase 5	FUT5	Q11128	1.0777	0.03
Nidogen-2	NID2	Q14112	1.0758	0.64
Scavenger receptor cysteine-rich type 1 protein M130	CD163	Q86VB7	1.0752	0.08
C-C motif chemokine 22	CCL22	O00626	1.0748	0.41
Drebrin-like protein	DBNL	Q9UJU6	1.0744	0.57
Tumor necrosis factor receptor superfamily member 8	TNFRSF8	P28908	1.0732	0.3
Lipopolysaccharide-binding protein	LBP	P18428	1.0732	0.37
Ribonuclease H1	RNASEH1	O60930	1.0723	0.83
Ectonucleotide pyrophosphatase/phosphodiesterase family member 7	ENPP7	Q6UWV6	1.0717	0.46
COMM domain-containing protein 7	COMMD7	Q86VX2	1.0714	0.23
Leukocyte surface antigen CD47	CD47	Q08722	1.0702	0.33
Follistatin-related protein 1	FSTL1	Q12841	1.0689	0.39
SLAM family member 6	SLAMF6	Q96DU3	1.0688	0.56
N-acetylglucosamine-6-sulfatase	GNS	P15586	1.0685	0.77
Dual specificity mitogen-activated protein kinase kinase 2	MAP2K2	P36507	1.0674	0.66
Proprotein convertase subtilisin/kexin type 9	PCSK9	Q8NBP7	1.0665	0.29
C-C motif chemokine 19	CCL19	Q99731	1.0659	0.48
GDNF family receptor alpha-1	GFRA1	P56159	1.0656	0.77
Hemopexin	HPX	P02790	1.0636	0.09
Secreted frizzled-related protein 1	SFRP1	Q8N474	1.0629	0.81
Coagulation Factor XI	F11	P03951	1.0602	0.29
Osteomodulin	OMD	Q99983	1.0563	0.3
Fatty acid-binding protein, liver	FABP1	P07148	1.0554	0.26
Plexin-C1	PLXNC1	O60486	1.0547	0.16
Alpha-2-HS-glycoprotein	AHSG	P02765	1.0532	0.53
Syntaxin-1A	STX1A	Q16623	1.0505	0.16
Coagulation Factor V	F5	P12259	1.0501	0.58
Proliferation-associated protein 2G4	PA2G4	Q9UQ80	1.0499	0.78
Fibroblast growth factor 8 isoform A	FGF8	P55075	1.0489	0.71
Mucin-1	MUC1	P15941	1.0475	0.12
Seizure 6-like protein 2	SEZ6L2	Q6UXD5	1.046	0.63
CMRF35-like molecule 6	CD300C	Q08708	1.0454	0.35
Ras-related C3 botulinum toxin substrate 1	RAC1	P63000	1.043	0.85
Mammaglobin-B	SCGB2A1	O75556	1.0429	0.44
Mitochondrial glutamate carrier 2	SLC25A18	Q9H1K4	1.0429	0.2
Protein jagged-2	JAG2	Q9Y219	1.0427	0.53
Vitamin K-dependent protein S	PROS1	P07225	1.0425	0.5	Decreased
Properdin	CFP	P27918	1.0416	0.74
Carbonic anhydrase 6	CA6	P23280	1.0412	0.22
Ectonucleoside triphosphate diphosphohydrolase 5	ENTPD5	O75356	1.0411	0.46
Hepatocyte growth factor receptor	MET	P08581	1.0399	0.41
Tumor necrosis factor receptor superfamily member EDAR	EDAR	Q9UNE0	1.0394	0.81
Lysosomal protective protein	CTSA	P10619	1.039	0.54
Coactosin-like protein	COTL1	Q14019	1.0388	0.21
14-3-3 protein epsilon	YWHAE	P62258	1.0385	0.84
Tumor necrosis factor ligand superfamily member 4	TNFSF4	P23510	1.0381	0.16
Carbonic anhydrase 13	CA13	Q8N1Q1	1.0378	0.44
Resistin	RETN	Q9HD89	1.0374	0.56
ADP-ribosyl cyclase/cyclic ADP-ribose hydrolase 1	CD38	P28907	1.0355	0.31
Ribosomal protein S6 kinase alpha-3	RPS6KA3	P51812	1.0342	0.45
Carbonic anhydrase 1	CA1	P00915	1.0342	0.69
Tyrosine-protein kinase Lck	LCK	P06239	1.034	0.29
Ly6/PLAUR domain-containing protein 3	LYPD3	O95274	1.0336	0.54
Urokinase-type plasminogen activator	PLAU	P00749	1.033	0.5
Lymphatic vessel endothelial hyaluronic acid receptor 1	LYVE1	Q9Y5Y7	1.0321	0.6
C-C motif chemokine 14	CCL14	Q16627	1.0315	0.59
Immunoglobulin A	IGHA1 IGHA2	P01876 P01877	1.0311	0.82
HCE004152	HCE004152	HCE004152	1.0301	0.24
Arginase-1	ARG1	P05089	1.0301	0.92
Angiopoietin-related protein 4	ANGPTL4	Q9BY76	1.027	0.81
C-C motif chemokine 25	CCL25	O15444	1.0269	0.05
Stanniocalcin-1	STC1	P52823	1.0268	0.8
Aspartate aminotransferase, cytoplasmic	GOT1	P17174	1.0258	0.85	Increased
Interleukin-10 receptor subunit alpha	IL10RA	Q13651	1.0258	0.79
Adapter molecule crk	CRK	P46108	1.0256	0.86
Peroxiredoxin-5, mitochondrial	PRDX5	P30044	1.0255	0.48
Peroxisomal targeting signal 1 receptor	PEX5	P50542	1.0239	0.32
Ephrin type-A receptor 2	EPHA2	P29317	1.0231	0.78
Layilin	LAYN	Q6UX15	1.0222	0.51
Macrophage colony-stimulating factor 1 receptor	CSF1R	P07333	1.0218	0.58
40S ribosomal protein S3	RPS3	P23396	1.0213	0.84
C-C motif chemokine 3-like 1	CCL3L1	P16619	1.0203	0.9
Thrombospondin-4	THBS4	P35443	1.0196	0.81
HCE004333	HCE004333	HCE004333	1.019	0.04
Tumor necrosis factor receptor superfamily member 11B	TNFRSF11B	O00300	1.0187	0.88
Angiopoietin-related protein 3	ANGPTL3	Q9Y5C1	1.0173	0.54
Protein SET	SET	Q01105	1.0171	0.76
Lymphotoxin alpha2:beta1	LTA LTB	P01374 Q06643	1.017	0.83
beta-adrenergic receptor kinase 1	ADRBK1	P25098	1.0161	0.95
Ubiquitin	RPS27A	P62979	1.0154	0.92
Cytoskeleton-associated protein 2	CKAP2	Q8WWK9	1.0139	0.88
Interleukin-22	IL22	Q9GZX6	1.0139	0.87
Interleukin-1 receptor-like 1	IL1RL1	Q01638	1.0136	0.86
Cytoplasmic protein NCK1	NCK1	P16333	1.0135	0.86
6-phosphogluconate dehydrogenase, decarboxylating	PGD	P52209	1.0127	0.95
Interleukin-23 receptor	IL23R	Q5VWK5	1.0126	0.96
Granulysin	GNLY	P22749	1.0126	0.67
Dermatopontin	DPT	Q07507	1.0125	0.94
Cofilin-1	CFL1	P23528	1.0124	0.77
Trypsin-2	PRSS2	P07478	1.0121	0.67
Low-density lipoprotein receptor-related protein 8	LRP8	Q14114	1.0113	0.74
AT-rich interactive domain-containing protein 3A	ARID3A	Q99856	1.01	0.92
HCE000483	HCE000483	HCE000483	1.008	0.59
HCE003183	HCE003183	HCE003183	1.0074	0.62
Peptidyl-prolyl cis-trans isomerase F, mitochondrial	PPIF	P30405	1.0067	0.98
C-type lectin domain family 1 member B	CLEC1B	Q9P126	1.0063	0.97
CD70 antigen	CD70	P32970	1.0042	0.9
HCE004359	HCE004359	HCE004359	1.0032	0.77
Dual specificity tyrosine-phosphorylation-regulated kinase 3	DYRK3	O43781	1.0027	0.96
Hepatocyte growth factor activator	HGFAC	Q04756	1.0011	0.97
Tyrosine-protein kinase Tec	TEC	P42680	1.0005	0.99
Growth/differentiation factor 11	GDF11	O95390	0.9998	1
HCE003300	HCE003300	HCE003300	0.9996	0.96
Leukocyte immunoglobulin-like receptor subfamily B member 2	LILRB2	Q8N423	0.9996	0.99
Mast/stem cell growth factor receptor Kit	KIT	P10721	0.9993	0.99
Histone acetyltransferase type B catalytic subunit	HAT1	O14929	0.9991	0.99
Glypican-6	GPC6	Q9Y625	0.9982	0.96
HCE004331	HCE004331	HCE004331	0.9967	0.88
HCE003167	HCE003167	HCE003167	0.9965	0.58
HCE000414	HCE000414	HCE000414	0.9949	0.72
Glycerol-3-phosphate dehydrogenase [NAD(+)], cytoplasmic	GPD1	P21695	0.9945	0.96	Increased
Ephrin-A4	EFNA4	P52798	0.9939	0.85
GRB2-related adapter protein 2	GRAP2	O75791	0.9938	0.97
Complement factor I	CFI	P05156	0.9936	0.79
Macrophage metalloelastase	MMP12	P39900	0.9927	0.97
ADP-ribosyl cyclase/cyclic ADP-ribose hydrolase 2	BST1	Q10588	0.9923	0.88
MAP kinase-activated protein kinase 5	MAPKAPK5	Q8IW41	0.9921	0.84
Serine/threonine-protein kinase Chk1	CHEK1	O14757	0.9915	0.85
Histone acetyltransferase KAT6A	KAT6A	Q92794	0.9914	0.89
C-X-C motif chemokine 16	CXCL16	Q9H2A7	0.9899	0.85
Interleukin-7 receptor subunit alpha	IL7R	P16871	0.989	0.8
Tumor necrosis factor receptor superfamily member 12A	TNFRSF12A	Q9NP84	0.9874	0.93
HCE000104	HCE000104	HCE000104	0.9869	0.03
Pancreatic hormone	PPY	P01298	0.9862	0.97
Sphingosine kinase 1	SPHK1	Q9NYA1	0.9854	0.95
Trefoil factor 1	TFF1	P04155	0.9831	0.76	Decreased
Annexin A1	ANXA1	P04083	0.9827	0.84
Fibroblast growth factor 17	FGF17	O60258	0.9823	0.86
Fibroblast growth factor 18	FGF18	O76093	0.9815	0.74
Cathepsin F	CTSF	Q9UBX1	0.9812	0.69
HCE000342	HCE000342	HCE000342	0.9792	0.23
Importin subunit beta-1	KPNB1	Q14974	0.9788	0.77
C-C motif chemokine 27	CCL27	Q9Y4X3	0.978	0.27
Serotransferrin	TF	P02787	0.9773	0.6
Kunitz-type protease inhibitor 2	SPINT2	O43291	0.976	0.91
Natural cytotoxicity triggering receptor 1	NCR1	O76036	0.9758	0.59
Regenerating islet-derived protein 4	REG4	Q9BYZ8	0.9753	0.22
Sialoadhesin	SIGLEC1	Q9BZZ2	0.9747	0.48
Carboxypeptidase B2	CPB2	Q96IY4	0.9741	0.41
Tumor necrosis factor receptor superfamily member 10A	TNFRSF10A	O00220	0.974	0.67
Intercellular adhesion molecule 3	ICAM3	P32942	0.9735	0.39
Cystatin-F	CST7	O76096	0.9728	0.51
A disintegrin and metalloproteinase with thrombospondin motifs 4	ADAMTS4	O75173	0.9713	0.67
Galectin-2	LGALS2	P05162	0.9692	0.96
Vacuolar protein sorting-associated protein VTA1 homolog	VTA1	Q9NP79	0.9691	0.87
Oxidized low-density lipoprotein receptor 1	OLR1	P78380	0.969	0.82
CD209 antigen	CD209	Q9NNX6	0.9683	0.49
HCE001796	HCE001796	HCE001796	0.9679	0.25
Peptidyl-prolyl cis-trans isomerase A	PPIA	P62937	0.9671	0.75
Carbonic anhydrase-related protein 10	CA10	Q9NS85	0.9671	0.87
Fibroblast growth factor 7	FGF7	P21781	0.9665	0.57
Plasma protease C1 inhibitor	SERPING1	P05155	0.9661	0.22
Complement C5b-C6 complex	C5 C6	P01031 P13671	0.9659	0.57
Protein FAM3B	FAM3B	P58499	0.9658	0.58
E-selectin	SELE	P16581	0.9655	0.66
Cathepsin L2	CTSV	O60911	0.9652	0.86
Cystatin-S	CST4	P01036	0.9642	0.77
Testican-2	SPOCK2	Q92563	0.963	0.77
Signal transducer and activator of transcription 3	STAT3	P40763	0.9625	0.69
Glypican-5	GPC5	P78333	0.9621	0.24
Natural killer cell receptor 2B4	CD244	Q9BZW8	0.9607	0.18
Interleukin-1 receptor antagonist protein	IL1RN	P18510	0.9601	0.39
Ephrin type-B receptor 4	EPHB4	P54760	0.96	0.22
Alpha-1-antichymotrypsin complex	SERPINA3	P01011	0.9598	0.76
Platelet-activating factor acetylhydrolase IB subunit beta	PAFAH1B2	P68402	0.9594	0.16
Disintegrin and metalloproteinase domain-containing protein 12	ADAM12	O43184	0.9585	0.23	Increased
Tumor necrosis factor receptor superfamily member 6B	TNFRSF6B	O95407	0.9584	0.37
Mannose-binding protein C	MBL2	P11226	0.9583	0.5
Mothers against decapentaplegic homolog 2	SMAD2	Q15796	0.9578	0.62
Protein kinase C delta type	PRKCD	Q05655	0.9572	0.68
Junctional adhesion molecule-like	AMICA1	Q86YT9	0.9566	0.61
Carbohydrate sulfotransferase 6	CHST6	Q9GZX3	0.9566	0.65
Decorin	DCN	P07585	0.9563	0.88
Fibroblast growth factor 4	FGF4	P08620	0.9559	0.17
Insulin-like growth factor-binding protein 5	IGFBP5	P24593	0.9555	0.67	Decreased
Protein lin-7 homolog B	LIN7B	Q9HAP6	0.9552	0.87
Matrix metalloproteinase-14	MMP14	P50281	0.9552	0.07
X-ray repair cross-complementing protein 6	XRCC6	P12956	0.9549	0.51
Granzyme A	GZMA	P12544	0.9547	0.71
Elongation factor 1-beta	EEF1B2	P24534	0.954	0.58
Urokinase plasminogen activator surface receptor	PLAUR	Q03405	0.9539	0.34
Tumor necrosis factor receptor superfamily member 17	TNFRSF17	Q02223	0.9535	0.37
Metalloproteinase inhibitor 1	TIMP1	P01033	0.9528	0.83
Tumor necrosis factor	TNF	P01375	0.952	0.21
Mitogen-activated protein kinase 1	MAPK1	P28482	0.9513	0.84
Platelet-derived growth factor C	PDGFC	Q9NRA1	0.9513	0.52
Epithelial discoidin domain-containing receptor 1	DDR1	Q08345	0.9506	0.28
Immunoglobulin E	IGHE IGK@ IGL@	P01854	0.9506	0.21
Toll-like receptor 4:Lymphocyte antigen 96 complex	TLR4 LY96	O00206 Q9Y6Y9	0.9502	0.76
Histone H2A.z	H2AFZ	P0C0S5	0.95	0.48
Interleukin-25	IL25	Q9H293	0.9491	0.44
Complement component C9	C9	P02748	0.9482	0.74
Elafin	PI3	P19957	0.948	0.29
Inhibin beta A chain	INHBA	P08476	0.9479	0.81
Heparin-binding EGF-like growth factor	HBEGF	Q99075	0.9477	0.12
Secreted frizzled-related protein 3	FRZB	Q92765	0.9467	0.42
Interferon gamma receptor 2	IFNGR2	P38484	0.9464	0.03
C-X-C motif chemokine 6	CXCL6	P80162	0.9456	0.21
Mitogen-activated protein kinase kinase kinase 7:TGF-beta-activated kinase 1 and MAP3K7-binding protein 1 fusion	MAP3K7 TAB1	O43318 Q15750	0.945	0.37
Advanced glycosylation end product-specific receptor, soluble	AGER	Q15109	0.9449	0.06	Decreased
Receptor tyrosine-protein kinase erbB-2	ERBB2	P04626	0.9447	0.36
Pituitary adenylate cyclase-activating polypeptide 38	ADCYAP1	P18509	0.9444	0.28
E3 ubiquitin-protein ligase CHIP	STUB1	Q9UNE7	0.9434	0.75	Increased
Focal adhesion kinase 1	PTK2	Q05397	0.9428	0.64
Hemojuvelin	HFE2	Q6ZVN8	0.9428	0.39
Ankyrin-2	ANK2	Q01484	0.9425	0.32
Scavenger receptor class F member 2	SCARF2	Q96GP6	0.9416	0.16
Insulin receptor	INSR	P06213	0.9414	0.02
Leucine-rich repeat transmembrane neuronal protein 1	LRRTM1	Q86UE6	0.941	0.66
Ficolin-1	FCN1	O00602	0.9409	0.66
Tyrosine-protein kinase Fyn	FYN	P06241	0.9408	0.31
Serum amyloid P-component	APCS	P02743	0.9406	0.54
Chordin-like protein 1	CHRDL1	Q9BU40	0.9406	0.36
Complement C3d fragment	C3	P01024	0.9402	0.66
Interleukin-17D	IL17D	Q8TAD2	0.9389	0.22
Protein kinase C theta type	PRKCQ	Q04759	0.9376	0.55
Complement C3	C3	P01024	0.9363	0.2
Interleukin-6 receptor subunit alpha	IL6R	P08887	0.9359	0.21
Formimidoyltransferase-cyclodeaminase	FTCD	O95954	0.9358	0.21
CD5 antigen-like	CD5L	O43866	0.9357	0.14
Scavenger receptor class F member 1	SCARF1	Q14162	0.9319	0.04
Kinesin-like protein KIF23	KIF23	Q02241	0.9294	0.57
Serum paraoxonase/arylesterase 1	PON1	P27169	0.9284	0.24
Tumor necrosis factor receptor superfamily member 18	TNFRSF18	Q9Y5U5	0.9274	0.07
Programmed cell death 1 ligand 1	CD274	Q9NZQ7	0.9274	0.54
Ubiquitin-fold modifier-conjugating enzyme 1	UFC1	Q9Y3C8	0.9258	0.67
Lactadherin	MFGE8	Q08431	0.9239	0.39
Tumor necrosis factor ligand superfamily member 14	TNFSF14	O43557	0.9231	0.23
C-C motif chemokine 18	CCL18	P55774	0.922	0.14
Platelet-derived growth factor subunit A	PDGFA	P04085	0.9215	0.05
Granulocyte colony-stimulating factor receptor	CSF3R	Q99062	0.9206	0.52
Ephrin type-A receptor 3	EPHA3	P29320	0.9203	0.03
Annexin A2	ANXA2	P07355	0.92	0.67
Interferon gamma	IFNG	P01579	0.9192	0.51
High affinity cAMP-specific 3',5'-cyclic phosphodiesterase 7A	PDE7A	Q13946	0.9191	0.03
Carbohydrate sulfotransferase 2	CHST2	Q9Y4C5	0.9185	0.43
Chloride intracellular channel protein 1	CLIC1	O00299	0.9184	0.41
Pappalysin-1	PAPPA	Q13219	0.9184	0.04
Calcium/calmodulin-dependent protein kinase kinase 1	CAMKK1	Q8N5S9	0.9178	0.29
C-C motif chemokine 26	CCL26	Q9Y258	0.9175	0.28
Tumor necrosis factor ligand superfamily member 12	TNFSF12	O43508	0.9162	0.07
Protein E7_HPV16	Human-virus	P03129	0.9157	0.04
C3a anaphylatoxin	C3	P01024	0.9155	0.11
Tyrosine-protein phosphatase non-receptor type 6	PTPN6	P29350	0.9142	0.77
Complement factor H-related protein 5	CFHR5	Q9BXR6	0.9134	0.38
Ephrin-B1	EFNB1	P98172	0.9131	0.22
Erythropoietin	EPO	P01588	0.9114	0.39
Prolyl endopeptidase FAP	FAP	Q12884	0.9096	0.14	Decreased
Tartrate-resistant acid phosphatase type 5	ACP5	P13686	0.9073	0.11
Tyrosine-protein phosphatase non-receptor type 2	PTPN2	P17706	0.9071	0.07
Inosine-5'-monophosphate dehydrogenase 1	IMPDH1	P20839	0.9069	0.44
Sex hormone-binding globulin	SHBG	P04278	0.9042	0.07
Tyrosine-protein phosphatase non-receptor type substrate 1	SIRPA	P78324	0.903	0.12
D-dimer	FGA FGB FGG	P02671 P02675 P02679	0.9017	0.13	Increased
Vascular endothelial growth factor receptor 3	FLT4	P35916	0.901	0.09
C-C motif chemokine 20	CCL20	P78556	0.8996	0.05
Receptor tyrosine-protein kinase erbB-4	ERBB4	Q15303	0.8988	0.02
Fibroblast growth factor 10	FGF10	O15520	0.8983	0.1
Matrix metalloproteinase-17	MMP17	Q9ULZ9	0.8975	0.19
Cadherin-3	CDH3	P22223	0.897	0.02
Neural cell adhesion molecule L1	L1CAM	P32004	0.8959	0.19
Cystatin-D	CST5	P28325	0.8947	0.48
Myeloid cell surface antigen CD33	CD33	P20138	0.8946	<0.01
Cathepsin D	CTSD	P07339	0.8945	0.22
Ubiquitin-like protein ISG15	ISG15	P05161	0.8943	0.61
Cell adhesion molecule-related/down-regulated by oncogenes	CDON	Q4KMG0	0.8943	0.2
Roundabout homolog 3	ROBO3	Q96MS0	0.8942	0.09
Granzyme H	GZMH	P20718	0.8941	0.04
Tumor necrosis factor receptor superfamily member 19L	RELT	Q969Z4	0.8939	0.51
Neuronal growth regulator 1	NEGR1	Q7Z3B1	0.8935	0.1
Coagulation factor IXab	F9	P00740	0.8935	0.02
Mesothelin	MSLN	Q13421	0.8921	0.06
Tenascin	TNC	P24821	0.8919	0.38
GTPase KRas	KRAS	P01116	0.8916	0.04
Dipeptidyl peptidase 2	DPP7	Q9UHL4	0.8915	0.33
Toll-like receptor 2	TLR2	O60603	0.8905	0.14
Insulin-like growth factor-binding protein 1	IGFBP1	P08833	0.8903	0.09
Reticulon-4 receptor	RTN4R	Q9BZR6	0.8886	0.46
Semaphorin-3A	SEMA3A	Q14563	0.8885	0.13
Iduronate 2-sulfatase	IDS	P22304	0.8879	0.16
Casein kinase II subunit alpha	CSNK2A1	P68400	0.8865	0.06
Mitogen-activated protein kinase 13	MAPK13	O15264	0.8861	0.04
3-phosphoinositide-dependent protein kinase 1	PDPK1	O15530	0.886	0.18
Leukemia inhibitory factor receptor	LIFR	P42702	0.8852	0.54
Acid sphingomyelinase-like phosphodiesterase 3a	SMPDL3A	Q92484	0.8842	0.24
Transforming growth factor beta receptor type 3	TGFBR3	Q03167	0.8837	0.21
Brain-specific serine protease 4	PRSS22	Q9GZN4	0.8837	0.02
Ephrin type-A receptor 10	EPHA10	Q5JZY3	0.883	0.14
Serine/threonine-protein kinase MRCK beta	CDC42BPB	Q9Y5S2	0.8829	0.12
Abelson tyrosine-protein kinase 2	ABL2	P42684	0.8828	0.16
Fibrinogen	FGA FGB FGG	P02671 P02675 P02679	0.8819	0.15	Increased
Interferon gamma receptor 1	IFNGR1	P15260	0.8815	0.1
Interferon lambda-1	IFNL1	Q8IU54	0.8806	0.19
Granzyme B	GZMB	P10144	0.8802	0.14
CD226 antigen	CD226	Q15762	0.8794	0.15
Tumor necrosis factor receptor superfamily member 9	TNFRSF9	Q07011	0.8785	0.12
Protein FAM107B	FAM107B	Q9H098	0.8773	0.05
Low affinity immunoglobulin gamma Fc region receptor II-a	FCGR2A	P12318	0.8768	<0.01
Follicle stimulating hormone	CGA FSHB	P01215 P01225	0.8763	<0.01
Lymphotactin	XCL1	P47992	0.876	0.23
Bcl-2-like protein 2	BCL2L2	Q92843	0.8752	0.09
Tissue-type plasminogen activator	PLAT	P00750	0.8747	0.41
Carbonic anhydrase 2	CA2	P00918	0.8741	<0.01
PolyUbiquitin K48-linked	UBB	P0CG47	0.8728	0.41
Olfactomedin-4	OLFM4	Q6UX06	0.8726	0.03
Ficolin-3	FCN3	O75636	0.8725	0.03
Neutrophil collagenase	MMP8	P22894	0.8716	0.01
Spectrin alpha chain, non-erythrocytic 1	SPTAN1	Q13813	0.8711	0.04
Ras-related C3 botulinum toxin substrate 3	RAC3	P60763	0.8704	0.06
Complement factor H	CFH	P08603	0.8696	0.46
Apolipoprotein A-I	APOA1	P02647	0.8671	<0.01
Teratocarcinoma-derived growth factor 1	TDGF1	P13385	0.866	0.2
Pescadillo homolog	PES1	O00541	0.8649	0.3
Matrix metalloproteinase-9	MMP9	P14780	0.8648	0.24
Trypsin-3	PRSS3	P35030	0.8635	0.02
Protein-glutamine gamma-glutamyltransferase E	TGM3	Q08188	0.8628	0.84
Interleukin-1 Receptor accessory protein	IL1RAP	Q9NPH3	0.8625	0.38
R-spondin-3	RSPO3	Q9BXY4	0.8621	0.04
2'-5'-oligoadenylate synthase 1	OAS1	P00973	0.8613	0.01
Heme oxygenase 2	HMOX2	P30519	0.8612	0.67
C-reactive protein	CRP	P02741	0.8609	<0.01
Delta-like protein 1	DLL1	O00548	0.8609	0.08
C-type lectin domain family 7 member A	CLEC7A	Q9BXN2	0.8607	0.31
Tumor necrosis factor ligand superfamily member 15	TNFSF15	O95150	0.8606	0.5
Fibroblast growth factor 20	FGF20	Q9NP95	0.8601	0.37
Growth/differentiation factor 9	GDF9	O60383	0.86	0.04
Thioredoxin domain-containing protein 12	TXNDC12	O95881	0.8588	0.02
Tryptase gamma	TPSG1	Q9NRR2	0.8575	0.5
Neurexin-3-beta	NRXN3	Q9HDB5	0.8569	0.01
Interleukin-17B	IL17B	Q9UHF5	0.8567	0.26
Protein 4.1	EPB41	P11171	0.8565	0.33
Fibrinogen gamma chain	FGG	P02679	0.8563	0.08	Increased
NKG2-D type II integral membrane protein	KLRK1	P26718	0.8561	0.07
Plexin-B2	PLXNB2	O15031	0.8546	0.33
Fibroblast growth factor 6	FGF6	P10767	0.8529	0.21
Transforming growth factor beta-1	TGFB1	P01137	0.8505	0.08
Neuroblastoma suppressor of tumorigenicity 1	NBL1	P41271	0.849	0.63
Neurotrophin-3	NTF3	P20783	0.8483	0.15
Prothrombin	F2	P00734	0.8481	0.15
Complement C4b	C4A C4B	P0C0L4 P0C0L5	0.8467	0.02
Kallikrein-11	KLK11	Q9UBX7	0.8462	0.06
Lymphotoxin alpha1:beta2	LTA LTB	P01374 Q06643	0.8454	0.04
Biglycan	BGN	P21810	0.8453	0.03
Plasma kallikrein	KLKB1	P03952	0.8453	0.09
Protein kinase C zeta type	PRKCZ	Q05513	0.8441	0.08
Immunoglobulin D	IGHD IGK@ IGL@	P01880	0.8437	0.09
Cystatin-C	CST3	P01034	0.843	0.09
Interleukin-36 alpha	IL36A	Q9UHA7	0.8425	<0.01
cGMP-specific 3',5'-cyclic phosphodiesterase	PDE5A	O76074	0.8405	0.24
Antithrombin-III	SERPINC1	P01008	0.8399	0.02
Repulsive guidance molecule A	RGMA	Q96B86	0.8397	0.05
Interleukin-5	IL5	P05113	0.8381	<0.01
Pigment epithelium-derived factor	SERPINF1	P36955	0.8379	0.22
GDNF family receptor alpha-3	GFRA3	O60609	0.8376	0.06
Trypsin-1	PRSS1	P07477	0.8376	0.02	Decreased
cAMP-regulated phosphoprotein 19	ARPP19	P56211	0.8362	0.24
Plasminogen activator inhibitor 1	SERPINE1	P05121	0.8353	0.68
Thrombospondin-2	THBS2	P35442	0.8348	0.23
Natural cytotoxicity triggering receptor 2	NCR2	O95944	0.8343	<0.01
Lymphotoxin-alpha	LTA	P01374	0.8341	0.07
B-cell lymphoma 6 protein	BCL6	P41182	0.8303	0.08
Granulocyte colony-stimulating factor	CSF3	P09919	0.8302	0.22
Vascular endothelial growth factor D	FIGF	O43915	0.8302	0.19
Aromatic-L-amino-acid decarboxylase	DDC	P20711	0.8293	<0.01
Transforming growth factor beta-3	TGFB3	P10600	0.828	0.01
Trefoil factor 3	TFF3	Q07654	0.8274	<0.01
Leucine-rich repeats and immunoglobulin-like domains protein 3	LRIG3	Q6UXM1	0.826	0.34
Brother of CDO	BOC	Q9BWV1	0.8242	0.43	Increased
Desmocollin-2	DSC2	Q02487	0.8232	0.05
Protein-tyrosine kinase 6	PTK6	Q13882	0.8205	<0.01
Mediator of RNA polymerase II transcription subunit 1	MED1	Q15648	0.8193	0.03
C-X-C motif chemokine 11	CXCL11	O14625	0.8178	0.02
Haptoglobin	HP	P00738	0.8172	0.03
Cellular tumor antigen p53	TP53	P04637	0.8167	<0.01
RGM domain family member B	RGMB	Q6NW40	0.8162	0.05
Discoidin domain-containing receptor 2	DDR2	Q16832	0.8154	0.02
Spondin-1	SPON1	Q9HCB6	0.8148	0.1
Dynactin subunit 2	DCTN2	Q13561	0.8143	0.18
Netrin-4	NTN4	Q9HB63	0.8126	0.05
Cadherin-1	CDH1	P12830	0.8123	0.05
Mannan-binding lectin serine protease 1	MASP1	P48740	0.8122	0.15
Serine/threonine-protein kinase PLK1	PLK1	P53350	0.8122	0.24
Prostate-specific antigen	KLK3	P07288	0.8113	0.03
gp41 C34 peptide, HIV	Human-virus	Q70626	0.8094	0.07
High affinity cGMP-specific 3',5'-cyclic phosphodiesterase 9A	PDE9A	O76083	0.8093	<0.01
CD83 antigen	CD83	Q01151	0.8071	<0.01
Tumor necrosis factor receptor superfamily member 11A	TNFRSF11A	Q9Y6Q6	0.8067	0.05
Latent-transforming growth factor beta-binding protein 4	LTBP4	Q8N2S1	0.8065	0.18
Interleukin-16	IL16	Q14005	0.8042	0.05
Neurogenic locus notch homolog protein 1	NOTCH1	P46531	0.804	<0.01
Tyrosine-protein kinase receptor Tie-1, soluble	TIE1	P35590	0.804	<0.01
Thyroid Stimulating Hormone	CGA TSHB	P01215 P01222	0.8035	0.22
Vascular endothelial growth factor A	VEGFA	P15692	0.8033	0.01
Interleukin-7	IL7	P13232	0.8016	0.02
Low affinity immunoglobulin gamma Fc region receptor II-b	FCGR2B	P31994	0.7999	0.04
Ferritin	FTH1 FTL	P02794 P02792	0.7996	<0.01
Beta-Ala-His dipeptidase	CNDP1	Q96KN2	0.7995	0.02
Complement C3b	C3	P01024	0.7994	0.06
Interleukin-19	IL19	Q9UHD0	0.7987	0.03
C-type lectin domain family 4 member K	CD207	Q9UJ71	0.7979	<0.01
Angiopoietin-2	ANGPT2	O15123	0.7965	0.03
R-spondin-4	RSPO4	Q2I0M5	0.796	0.27
Pro-opiomelanocortin	POMC	P01189	0.7952	0.56
alpha-Fetoprotein	AFP	P02771	0.7951	0.04
MHC class I polypeptide-related sequence A	MICA	Q29983	0.7948	<0.01
C-C motif chemokine 5	CCL5	P13501	0.7944	0.76
C-C motif chemokine 8	CCL8	P80075	0.7922	0.02
ATP synthase subunit O, mitochondrial	ATP5O	P48047	0.7911	0.04
Casein kinase II 2-alpha:2-beta heterotetramer	CSNK2A1 CSNK2B	P68400 P67870	0.7901	0.16
Peptidyl-prolyl cis-trans isomerase B	PPIB	P23284	0.7898	0.04
Interleukin-1 receptor type 2	IL1R2	P27930	0.7897	0.01
Interleukin-17 receptor B	IL17RB	Q9NRM6	0.7888	0.08
Immunoglobulin G	IGHG1 IGHG2 IGHG3 IGHG4 IGK@ IGL@	P01857	0.7875	0.18
Serine/threonine-protein kinase PAK 6	PAK6	Q9NQU5	0.7871	0.13
Interleukin-11	IL11	P20809	0.7865	<0.01
Tyrosine-protein kinase CSK	CSK	P41240	0.7859	0.32
Interleukin-1 beta	IL1B	P01584	0.784	0.06
Contactin-5	CNTN5	O94779	0.7826	<0.01
Protein kinase C gamma type	PRKCG	P05129	0.7824	<0.01
Connective tissue-activating peptide III	PPBP	P02775	0.7781	<0.01
Caspase-2	CASP2	P42575	0.7758	<0.01
Trefoil factor 2	TFF2	Q03403	0.7757	0.03
Leptin	LEP	P41159	0.7751	0.09
High affinity nerve growth factor receptor	NTRK1	P04629	0.7746	0.02
Inhibin beta A chain:Inhibin beta B chain heterodimer	INHBA INHBB	P08476 P09529	0.7742	0.12
Relaxin receptor 1	RXFP1	Q9HBX9	0.774	0.02
Cadherin-6	CDH6	P55285	0.7734	0.09
Interleukin-24	IL24	Q13007	0.7705	0.01
CD27 antigen	CD27	P26842	0.7699	0.12
Cathepsin Z	CTSZ	Q9UBR2	0.7698	<0.01
Endoglin	ENG	P17813	0.7696	0.5
Cation-independent mannose-6-phosphate receptor	IGF2R	P11717	0.7691	0.03
Interleukin-17 receptor D	IL17RD	Q8NFM7	0.7689	<0.01
Peptidoglycan recognition protein 1	PGLYRP1	O75594	0.7672	<0.01
Cadherin-12	CDH12	P55289	0.7668	0.05
AMP Kinase (alpha1beta1gamma1)	PRKAA1 PRKAB1 PRKAG1	Q13131 Q9Y478 P54619	0.7663	<0.01
Heterogeneous nuclear ribonucleoprotein K	HNRNPK	P61978	0.7651	<0.01
Tumor necrosis factor receptor superfamily member 6	FAS	P25445	0.7635	<0.01
Tumor necrosis factor receptor superfamily member 27	EDA2R	Q9HAV5	0.763	<0.01
Interleukin-22 receptor subunit alpha-2	IL22RA2	Q969J5	0.76	<0.01
Transforming growth factor beta-2	TGFB2	P61812	0.7599	<0.01
Galectin-3-binding protein	LGALS3BP	Q08380	0.7592	<0.01
BMP-binding endothelial regulator protein	BMPER	Q8N8U9	0.7591	0.04
Fibroblast growth factor 2	FGF2	P09038	0.7584	0.41
WAP, Kazal, immunoglobulin, Kunitz and NTR domain-containing protein 2	WFIKKN2	Q8TEU8	0.7575	0.19
Follistatin-related protein 3	FSTL3	O95633	0.7572	0.13
Complement C1q subcomponent	C1QA C1QB C1QC	P02745 P02746 P02747	0.7554	0.07
Gelsolin	GSN	P06396	0.7527	0.03
Brevican core protein	BCAN	Q96GW7	0.7517	0.05
Tyrosine-protein kinase ABL1	ABL1	P00519	0.7505	<0.01
Low-density lipoprotein receptor	LDLR	P01130	0.7495	<0.01
Interleukin-13	IL13	P35225	0.7481	<0.01
Fibroblast growth factor 5	FGF5	P12034	0.7471	0.02
Fibroblast growth factor 12	FGF12	P61328	0.7465	<0.01
Cathepsin E	CTSE	P14091	0.7465	<0.01
Kallikrein-8	KLK8	O60259	0.7459	0.02
C-X-C motif chemokine 9	CXCL9	Q07325	0.745	0.01
Bone morphogenetic protein 7	BMP7	P18075	0.7447	0.17
Contactin-4	CNTN4	Q8IWV2	0.7439	0.11
Galectin-3	LGALS3	P17931	0.7438	<0.01
Interferon beta	IFNB1	P01574	0.7435	0.05
Low affinity immunoglobulin gamma Fc region receptor III-B	FCGR3B	O75015	0.7426	0.02
Netrin-1	NTN1	O95631	0.7422	0.16
HERV-H LTR-associating protein 2	HHLA2	Q9UM44	0.7416	0.01
Adhesion G protein-coupled receptor E2	ADGRE2	Q9UHX3	0.7407	<0.01
Semaphorin-6B	SEMA6B	Q9H3T3	0.7382	0.04
Carbonic anhydrase 9	CA9	Q16790	0.7374	0.02
Interleukin-12 receptor subunit beta-2	IL12RB2	Q99665	0.7368	0.01
Alpha-1-antitrypsin	SERPINA1	P01009	0.7352	0.04
Cystatin-SN	CST1	P01037	0.7319	0.15
Thymidylate synthase	TYMS	P04818	0.731	0.17
Phosphatidylinositol 3,4,5-trisphosphate 3-phosphatase and dual-specificity protein phosphatase PTEN	PTEN	P60484	0.7302	0.02
Tyrosine-protein kinase HCK	HCK	P08631	0.7295	<0.01
Glial cell line-derived neurotrophic factor	GDNF	P39905	0.728	<0.01
Macrophage colony-stimulating factor 1	CSF1	P09603	0.7272	0.03
Ephrin-A3	EFNA3	P52797	0.7267	<0.001
Interleukin-6	IL6	P05231	0.7251	<0.01
Hepatocyte growth factor-like protein	MST1	P26927	0.7231	<0.01
SPARC-like protein 1	SPARCL1	Q14515	0.7216	0.07
Signal transducer and activator of transcription 1-alpha/beta	STAT1	P42224	0.7208	<0.01
Secretin	SCT	P09683	0.7201	<0.01
Matrix extracellular phosphoglycoprotein	MEPE	Q9NQ76	0.7193	<0.01
Casein kinase II 2-alpha':2-beta heterotetramer	CSNK2A2 CSNK2B	P19784 P67870	0.7192	0.04
von Willebrand factor	VWF	P04275	0.7187	0.06	Decreased
Betacellulin	BTC	P35070	0.7186	0.01
Serine/threonine-protein kinase 16	STK16	O75716	0.7184	0.04
EGF-containing fibulin-like extracellular matrix protein 1	EFEMP1	Q12805	0.7169	0.02
Vascular endothelial growth factor C	VEGFC	P49767	0.716	<0.01
Complement factor B	CFB	P00751	0.7149	<0.01
Enteropeptidase	TMPRSS15	P98073	0.7139	0.02
Semaphorin-6A	SEMA6A	Q9H2E6	0.712	0.1
CD48 antigen	CD48	P09326	0.7101	<0.01
Eukaryotic initiation factor 4A-III	EIF4A3	P38919	0.7095	0.03
Transmembrane glycoprotein NMB	GPNMB	Q14956	0.7081	0.17
Kallikrein-4	KLK4	Q9Y5K2	0.7066	<0.01
Interleukin-20	IL20	Q9NYY1	0.7064	<0.01
Interleukin-17A	IL17A	Q16552	0.7046	0.01
Tyrosine-protein kinase Lyn	LYN	P07948	0.7033	0.16
Granulins	GRN	P28799	0.7022	0.15
Bactericidal permeability-increasing protein	BPI	P17213	0.7014	<0.01
Neuregulin-1	NRG1	Q02297	0.7014	0.25
Transgelin-2	TAGLN2	P37802	0.7013	0.02
Angiopoietin-1 receptor, soluble	TEK	Q02763	0.7005	<0.01
Megakaryocyte-associated tyrosine-protein kinase	MATK	P42679	0.6999	<0.01
Superoxide dismutase [Mn], mitochondrial	SOD2	P04179	0.6984	0.01	Decreased
Endothelial cell-specific molecule 1	ESM1	Q9NQ30	0.6983	<0.01
Insulin	INS	P01308	0.6941	<0.01
Osteocalcin	BGLAP	P02818	0.6939	<0.01
Carbohydrate sulfotransferase 15	CHST15	Q7LFX5	0.693	0.03
Apolipoprotein M	APOM	O95445	0.6929	0.01	Decreased
Leukocyte immunoglobulin-like receptor subfamily B member 1	LILRB1	Q8NHL6	0.6927	<0.01
Neutrophil-activating peptide 2	PPBP	P02775	0.6922	0.01
Metalloproteinase inhibitor 2	TIMP2	P16035	0.6911	0.08
Complement component C7	C7	P10643	0.6906	<0.01
Interleukin-20 receptor subunit alpha	IL20RA	Q9UHF4	0.69	<0.01
WAP, kazal, immunoglobulin, kunitz and NTR domain-containing protein 1	WFIKKN1	Q96NZ8	0.69	<0.01
A disintegrin and metalloproteinase with thrombospondin motifs 1	ADAMTS1	Q9UHI8	0.6855	0.05
Tyrosine-protein kinase transmembrane receptor ROR1	ROR1	Q01973	0.6847	0.01
Neuropilin-1	NRP1	O14786	0.6839	0.05
3-hydroxy-3-methylglutaryl-coenzyme A reductase	HMGCR	P04035	0.681	<0.01
Proto-oncogene vav	VAV1	P15498	0.6808	0.02
Human Chorionic Gonadotropin	CGA CGB	P01215 P01233	0.6804	<0.01
SH2 domain-containing protein 1A	SH2D1A	O60880	0.6801	0.02
Ciliary neurotrophic factor	CNTF	P26441	0.6789	0.03
Tyrosine-protein kinase Lyn, isoform B	LYN	P07948	0.6725	0.13
Transforming growth factor-beta-induced protein ig-h3	TGFBI	Q15582	0.6684	0.02
Glutathione S-transferase A3	GSTA3	Q16772	0.6683	<0.01
Alpha-2-macroglobulin	A2M	P01023	0.6675	<0.01
Delta-like protein 4	DLL4	Q9NR61	0.6664	<0.01
Tumor necrosis factor receptor superfamily member 19	TNFRSF19	Q9NS68	0.6649	0.01
Cathepsin G	CTSG	P08311	0.6649	<0.01
Aurora kinase A	AURKA	O14965	0.6631	0.19
C-C motif chemokine 4-like	CCL4L1	Q8NHW4	0.6615	0.11
Endostatin	COL18A1	P39060	0.6613	0.1
Mitogen-activated protein kinase 9	MAPK9	P45984	0.6607	<0.01
Tumor necrosis factor receptor superfamily member 4	TNFRSF4	P43489	0.6601	<0.01
Sorting nexin-4	SNX4	O95219	0.6595	0.02
Leucine-rich repeat transmembrane protein FLRT2	FLRT2	O43155	0.6587	0.01
Periostin	POSTN	Q15063	0.6586	0.02
Neurexin-1-beta	NRXN1	P58400	0.656	<0.01
Collectin-11	COLEC11	Q9BWP8	0.6556	0.03
Brain-derived neurotrophic factor	BDNF	P23560	0.6533	<0.01
Basigin	BSG	P35613	0.6511	0.02
Dickkopf-related protein 3	DKK3	Q9UBP4	0.6505	<0.01
Fibroblast growth factor receptor 1	FGFR1	P11362	0.6496	<0.01
Cytotoxic T-lymphocyte protein 4	CTLA4	P16410	0.6487	<0.001
Glucocorticoid receptor	NR3C1	P04150	0.6481	<0.01
Netrin receptor UNC5D	UNC5D	Q6UXZ4	0.6465	0.2
Nascent polypeptide-associated complex subunit alpha	NACA	Q13765	0.6459	<0.01
Serine/threonine-protein kinase TBK1	TBK1	Q9UHD2	0.6458	<0.01
Sialic acid-binding Ig-like lectin 14	SIGLEC14	Q08ET2	0.6449	<0.01
Neutrophil elastase	ELANE	P08246	0.6442	0.03
PILR alpha-associated neural protein	PIANP	Q8IYJ0	0.644	<0.01
Ephrin type-B receptor 2	EPHB2	P29323	0.6437	0.06
Calcium/calmodulin-dependent 3',5'-cyclic nucleotide phosphodiesterase 1A	PDE1A	P54750	0.6435	<0.01
Interferon lambda-2	IFNL2	Q8IZJ0	0.6433	<0.01
Tumor necrosis factor receptor superfamily member 1A	TNFRSF1A	P19438	0.642	<0.01
Complement C3b, inactivated	C3	P01024	0.6417	0.37
Lysozyme C	LYZ	P61626	0.6399	0.27
Interleukin-12	IL12A IL12B	P29459 P29460	0.6378	<0.01
Angiostatin	PLG	P00747	0.6378	0.07	Decreased
Cystatin-M	CST6	Q15828	0.6376	0.09
Myc proto-oncogene protein	MYC	P01106	0.6369	<0.01
Contactin-2	CNTN2	Q02246	0.6368	<0.01
Fibroblast growth factor receptor 4	FGFR4	P22455	0.6362	<0.01
Heparan-sulfate 6-O-sulfotransferase 1	HS6ST1	O60243	0.6358	0.02
Annexin A5	ANXA5	P08758	0.6333	<0.01
Thrombin	F2	P00734	0.6322	<0.01
Protein deglycase DJ-1	PARK7	Q99497	0.6306	0.02
Histone H3.1	HIST1H3A	P68431	0.6297	<0.01
Pleiotrophin	PTN	P21246	0.6285	<0.01
Cathepsin H	CTSH	P09668	0.6285	<0.01
Killer cell immunoglobulin-like receptor 3DL2	KIR3DL2	P43630	0.6278	0.02
Insulin-like growth factor-binding protein 6	IGFBP6	P24592	0.6278	0.01
Tyrosine-protein kinase Fer	FER	P16591	0.6267	0.1
Eukaryotic translation initiation factor 4E-binding protein 2	EIF4EBP2	Q13542	0.6232	<0.01
Protein kinase C alpha type	PRKCA	P17252	0.6224	0.13
Growth arrest-specific protein 1	GAS1	P54826	0.6221	0.02
Carbonic anhydrase 7	CA7	P43166	0.6216	<0.01
Ephrin-B3	EFNB3	Q15768	0.6202	<0.01
Epidermal growth factor receptor	EGFR	P00533	0.6189	<0.01	Decreased
60 kDa heat shock protein, mitochondrial	HSPD1	P10809	0.6188	0.32
3-hydroxyisobutyrate dehydrogenase, mitochondrial	HIBADH	P31937	0.6175	<0.01
Fibroblast growth factor 1	FGF1	P05230	0.6171	0.29
Ephrin-B2	EFNB2	P52799	0.6166	0.07
Lymphocyte activation gene 3 protein	LAG3	P18627	0.6155	0.01
Tyrosine-protein kinase BTK	BTK	Q06187	0.6142	0.23
Gremlin-1	GREM1	O60565	0.6112	<0.01
Ephrin type-A receptor 5	EPHA5	P54756	0.6109	0.03
Bone morphogenetic protein 10	BMP10	O95393	0.608	<0.01
Sclerostin	SOST	Q9BQB4	0.6066	0.04	Decreased
Corticotropin	POMC	P01189	0.606	<0.01
Lysosome membrane protein 2	SCARB2	Q14108	0.6046	<0.001
Plasminogen	PLG	P00747	0.5997	<0.01	Decreased
Nuclear receptor subfamily 1 group D member 1	NR1D1	P20393	0.5992	<0.001
Tumor necrosis factor receptor superfamily member 10B	TNFRSF10B	O14763	0.5981	<0.01
Protein S100-A4	S100A4	P26447	0.5969	<0.01
Tumor necrosis factor-inducible gene 6 protein	TNFAIP6	P98066	0.5952	<0.01
Protein FAM107A	FAM107A	O95990	0.595	0.12
Sialic acid-binding Ig-like lectin 6	SIGLEC6	O43699	0.5944	<0.01
Adrenomedullin	ADM	P35318	0.5891	<0.01
High affinity immunoglobulin gamma Fc receptor I	FCGR1A	P12314	0.5878	<0.01
Fc receptor-like protein 3	FCRL3	Q96P31	0.5877	<0.01
Semaphorin-5A	SEMA5A	Q13591	0.5853	<0.01
Cell adhesion molecule 1	CADM1	Q9BY67	0.5849	<0.01
Interleukin-4 receptor subunit alpha	IL4R	P24394	0.5841	<0.01
Desmocollin-3	DSC3	Q14574	0.5831	0.05
C-C motif chemokine 2	CCL2	P13500	0.5762	0.32
C-X-C motif chemokine 10	CXCL10	P02778	0.576	<0.01
Protein jagged-1	JAG1	P78504	0.5717	<0.01
Cadherin-5	CDH5	P33151	0.5693	0.01	Decreased
Limbic system-associated membrane protein	LSAMP	Q13449	0.5658	<0.01
72 kDa type IV collagenase	MMP2	P08253	0.5644	<0.01
Netrin receptor UNC5C	UNC5C	O95185	0.5639	0.04
CD166 antigen	ALCAM	Q13740	0.5615	<0.01
Atrial natriuretic factor	NPPA	P01160	0.5603	<0.01
Ephrin-A2	EFNA2	O43921	0.5575	<0.01
Hyaluronan and proteoglycan link protein 1	HAPLN1	P10915	0.5496	<0.01
Protein kinase C beta type (splice variant beta-II)	PRKCB	P05771	0.5464	0.15
Matrilin-2	MATN2	O00339	0.5462	0.03
Myeloperoxidase	MPO	P05164	0.5443	0.32
Collectin-12	COLEC12	Q5KU26	0.5419	<0.01
Cytotoxic and regulatory T-cell molecule	CRTAM	O95727	0.5413	<0.01
Growth/differentiation factor 11/8	GDF11 MSTN	O95390 O14793	0.5409	<0.01	Decreased
BH3-interacting domain death agonist	BID	P55957	0.5398	<0.01
Collagen alpha-1(VIII) chain	COL8A1	P27658	0.5397	0.01
Carboxypeptidase E	CPE	P16870	0.5377	<0.01
14-3-3 protein beta/alpha	YWHAB	P31946	0.5374	0.02
Wnt inhibitory factor 1	WIF1	Q9Y5W5	0.5344	<0.01
Histone H2B type 2-E	HIST2H2BE	Q16778	0.5321	0.24
Dual specificity mitogen-activated protein kinase kinase 4	MAP2K4	P45985	0.5285	0.14
Insulin-like growth factor 1 receptor	IGF1R	P08069	0.5281	<0.01
Appetite-regulating hormone	GHRL	Q9UBU3	0.5252	0.04
Ephrin-A5	EFNA5	P52803	0.5244	0.03
C-type mannose receptor 2	MRC2	Q9UBG0	0.5208	<0.01
Semaphorin-3E	SEMA3E	O15041	0.52	0.03
Glypican-2	GPC2	Q8N158	0.519	<0.01
BDNF/NT-3 growth factors receptor	NTRK2	Q16620	0.5184	<0.01	Decreased
Leucine-rich repeat transmembrane neuronal protein 3	LRRTM3	Q86VH5	0.5176	<0.01
Retinol-binding protein 4	RBP4	P02753	0.5152	<0.01
Fatty acid-binding protein, epidermal	FABP5	Q01469	0.5084	0.02
NT-3 growth factor receptor	NTRK3	Q16288	0.5061	0.02
Ciliary neurotrophic factor receptor subunit alpha	CNTFR	P26992	0.5012	<0.01
Complement component C1q receptor	CD93	Q9NPY3	0.4946	0.02
14-3-3 protein sigma	SFN	P31947	0.4935	<0.01
Kelch-like ECH-associated protein 1	KEAP1	Q14145	0.4922	0.1
Stem cell growth factor-alpha	CLEC11A	Q9Y240	0.49	<0.01
Bcl-2-related protein A1	BCL2A1	Q16548	0.4788	<0.01
GDNF family receptor alpha-2	GFRA2	O00451	0.4775	<0.01
Melanoma-derived growth regulatory protein	MIA	Q16674	0.4751	<0.01
Complement C1r subcomponent	C1R	P00736	0.4751	0.29
Collagenase 3	MMP13	P45452	0.465	0.04
PolyUbiquitin K63-linked	UBC	P0CG48	0.4627	<0.01
Dickkopf-related protein 4	DKK4	Q9UBT3	0.4612	<0.01
Proto-oncogene tyrosine-protein kinase Src	SRC	P12931	0.4604	0.06
Kallikrein-7	KLK7	P49862	0.4581	0.17
Neurogenic locus notch homolog protein 3	NOTCH3	Q9UM47	0.4531	<0.01
Dickkopf-related protein 1	DKK1	O94907	0.4362	<0.01
Gamma-enolase	ENO2	P09104	0.4358	0.03
Chromogranin-A	CHGA	P10645	0.4352	<0.01
Contactin-1	CNTN1	Q12860	0.432	<0.01
Antileukoproteinase	SLPI	P03973	0.4307	0.06
Roundabout homolog 2	ROBO2	Q9HCK4	0.4292	<0.01
Protein amnionless	AMN	Q9BXJ7	0.424	<0.0001
Bone morphogenetic protein 6	BMP6	P22004	0.4185	<0.01	Increased
Tumor necrosis factor ligand superfamily member 13B	TNFSF13B	Q9Y275	0.4143	0.15
Aggrecan core protein	ACAN	P16112	0.4041	<0.01
Polymeric immunoglobulin receptor	PIGR	P01833	0.4011	0.22
SPARC	SPARC	P09486	0.4006	<0.01
SLIT and NTRK-like protein 5	SLITRK5	O94991	0.3975	0.01
Growth/differentiation factor 8	MSTN	O14793	0.3971	<0.01
Cathepsin B	CTSB	P07858	0.3933	0.28
Neutrophil gelatinase-associated lipocalin	LCN2	P80188	0.3881	0.27
Galectin-8	LGALS8	O00214	0.3766	<0.01
Placenta growth factor	PGF	P49763	0.3756	<0.01
Tropomyosin alpha-1 chain	TPM1	P09493	0.3727	<0.001
Integrin alpha-V: beta-5 complex	ITGAV ITGB5	P06756 P18084	0.3619	<0.01
Alpha-synuclein	SNCA	P37840	0.359	<0.001
Interleukin-18-binding protein	IL18BP	O95998	0.3496	<0.01
Histone-lysine N-methyltransferase EHMT2	EHMT2	Q96KQ7	0.3451	<0.01
Heparin cofactor 2	SERPIND1	P05546	0.3356	<0.01
Apolipoprotein B	APOB	P04114	0.3276	<0.001
Tropomyosin alpha-4 chain	TPM4	P67936	0.3169	0.09
Neurogenic locus notch homolog protein 2	NOTCH2	Q04721	0.3018	0.02
Coiled-coil domain-containing protein 80	CCDC80	Q76M96	0.3013	<0.001	Increased
NKG2D ligand 1	ULBP1	Q9BZM6	0.2921	<0.001
Lactotransferrin	LTF	P02788	0.2901	0.14
Parathyroid hormone	PTH	P01270	0.2803	0.08
Complement decay-accelerating factor	CD55	P08174	0.2793	<0.01	Decreased
Muellerian-inhibiting factor	AMH	P03971	0.2753	0.02
Glutamate carboxypeptidase 2	FOLH1	Q04609	0.2429	<0.01
MHC class I polypeptide-related sequence B	MICB	Q29980	0.2382	<0.001
Serum albumin	ALB	P02768	0.2214	<0.01
Moesin	MSN	P26038	0.1749	<0.01
Gastrin-releasing peptide	GRP	P07492	0.1666	<0.001
Proteasome activator complex subunit 3	PSME3	P61289	0.1587	<0.0001
Estradiol 17-beta-dehydrogenase 1	HSD17B1	P14061	0.1388	<0.001
TGF-beta receptor type-2	TGFBR2	P37173	0.1064	<0.001
Interstitial collagenase	MMP1	P03956	0.0915	<0.001
T-lymphocyte surface antigen Ly-9	LY9	Q9HBG7	0.0811	<0.0001
Phospholipase A2	PLA2G1B	P04054	0.0726	<0.001
Galectin-9	LGALS9	O00182	0.0435	<0.001
E3 ubiquitin-protein ligase ZNRF3	ZNRF3	Q9ULT6	0.0225	<0.001
Ck-beta-8-1	CCL23	P55773	0.0192	<0.0001
Hepatitis A virus cellular receptor 2	HAVCR2	Q8TDQ0	0.0079	<0.0001
Hemoglobin	HBA1 HBB	P69905 P68871	0.0027	<0.001
