# Supplementary material for: Modulating fast skeletal muscle contraction protects skeletal muscle in animal models of Duchenne muscular dystrophy
Source: J Clin Invest. 2023 May 15;133(10):e153837. doi: 10.1172/JCI153837 (PMC10178848; doi:10.1172/JCI153837)
Supplement: Supplemental data set 5 [file jci-133-153837-s039.xlsx]

## Sheet: Supp Data 3 
				EDG-5506 treatment to GRMD baseline		Post-Treatment to GRMD baseline
Target Name	Entrez Abbreviation	UniProt	Increased/Decreased in GRMD	Change from GRMD Baseline (fraction)	FDR P-value	Change from GRMD Baseline (fraction)	FDR P-value
Creatine kinase M-type:Creatine kinase B-type heterodimer	CKB CKM	P12277 P06732	Increased	-0.3657	0.18	-0.1124	0.81
Myosin-binding protein C, slow-type	MYBPC1	Q00872	Increased	0.1932	0.15	-0.0674	0.84
Carbonic anhydrase 3	CA3	P07451	Increased	-0.4126	0.12	-0.1807	0.91
Cysteine and glycine-rich protein 3	CSRP3	P50461	Increased	-0.0108	0.96	-0.1208	0.92
Creatine kinase M-type	CKM	P06732	Increased	-0.3439	0.05	-0.092	0.86
Troponin T, cardiac muscle	TNNT2	P45379	Increased	0.0317	0.83	-0.0244	0.98
Troponin I, fast skeletal muscle	TNNI2	P48788	Increased	0.1681	0.19	-0.0403	0.91
Myoglobin	MB	P02144	Increased	-0.422	0.39	-0.1998	0.93
Calcium/calmodulin-dependent protein kinase type II subunit beta	CAMK2B	Q13554	Increased	-0.4519	0.07	-0.2753	0.86
Troponin I, cardiac muscle	TNNI3	P19429	Increased	0.0173	0.96	0.0415	0.96
Calcium/calmodulin-dependent protein kinase type II subunit delta	CAMK2D	Q13557	Increased	-0.3407	0.12	-0.216	0.88
Calcium/calmodulin-dependent protein kinase type II subunit alpha	CAMK2A	Q9UQM7	Increased	-0.4545	0.12	-0.2874	0.84
Glucose-6-phosphate isomerase	GPI	P06744	Increased	-0.4647	0.07	-0.1195	0.91
Mitogen-activated protein kinase 12	MAPK12	P53778	Increased	-0.3528	0.1	-0.2043	0.84
Acidic leucine-rich nuclear phosphoprotein 32 family member B	ANP32B	Q92688	Increased	-0.3439	0.17	-0.0886	0.93
Triosephosphate isomerase	TPI1	P60174	Increased	-0.5129	0.09	-0.2239	0.87
Cytochrome c	CYCS	P99999	Increased	-0.561	0.37	-0.3895	0.82
Glyceraldehyde-3-phosphate dehydrogenase	GAPDH	P04406	Increased	-0.5078	0.12	0.1936	0.93
Phosphoglycerate mutase 1	PGAM1	P18669	Increased	0.2377	0.91	-0.9265	0.75
Adenylate kinase isoenzyme 1	AK1	P00568	Increased	-0.5663	0.13	-0.2055	0.87
Malate dehydrogenase, cytoplasmic	MDH1	P40925	Increased	-0.1486	0.26	-0.0153	0.99
Serine/threonine-protein kinase Chk2	CHEK2	O96017	Increased	0.2279	0.73	0.4343	0.83
Transketolase	TKT	P29401	Increased	-0.3602	0.12	-0.16	0.87
14-3-3 protein family	YWHAB,YWHAE,YWHAG,YWHAH,YWHAQ,YWHAZ,SFN	P31946, P62258, P61981, Q04917, P27348, P63104, P31947	Increased	-0.1463	0.51	-0.0622	0.95
Aminoacylase-1	ACY1	Q03154	Increased	-0.4238	0.09	-0.1248	0.84
PIK3CA/PIK3R1	PIK3CA PIK3R1	P42336 P27986	Increased	-0.2992	0.44	-0.229	0.75
Apolipoprotein E (isoform E4)	APOE	P02649	Increased	-0.0389	0.92	0.1456	0.75
Eukaryotic translation initiation factor 4 gamma 2	EIF4G2	P78344	Increased	-0.3268	0.27	-0.2701	0.75
cAMP-dependent protein kinase catalytic subunit alpha	PRKACA	P17612	Increased	-0.4297	0.35	-0.3909	0.75
Heat shock 70 kDa protein 1A	HSPA1A	P0DMV8	Increased	-0.2859	0.19	-0.1812	0.84
Heat shock cognate 71 kDa protein	HSPA8	P11142	Increased	-0.3616	0.13	-0.1958	0.84
Peroxiredoxin-6	PRDX6	P30041	Increased	-0.4044	0.04	-0.0459	0.98
Heat shock protein HSP 90-alpha/beta	HSP90AA1 HSP90AB1	P07900 P08238	Increased	-0.1032	0.62	-0.0775	0.92
Mitogen-activated protein kinase 14	MAPK14	Q16539	Increased	-0.2706	0.19	-0.1229	0.89
Eukaryotic translation initiation factor 4H	EIF4H	Q15056	Increased	-0.4334	0.43	-0.3775	0.75
Granulocyte-macrophage colony-stimulating factor	CSF2	P04141	Increased	-0.2326	0.23	-0.1154	0.92
Complement component C6	C6	P13671	Increased	0.1732	0.13	0.2667	0.75
40S ribosomal protein S7	RPS7	P62081	Increased	-0.3231	0.02	-0.1727	0.75
Hexokinase-2	HK2	P52789	Increased	-0.2831	0.09	0.0338	0.99
Homeodomain-interacting protein kinase 3	HIPK3	Q9H422	Increased	0.4673	0.16	0.4997	0.75
Dynein light chain roadblock-type 1	DYNLRB1	Q9NP97	Increased	-0.5348	0.09	-0.3202	0.75
Growth factor receptor-bound protein 2	GRB2	P62993	Increased	-0.3399	0.27	-0.2826	0.75
L-lactate dehydrogenase B chain	LDHB	P07195	Increased	-0.3998	0.12	-0.1273	0.93
Glycogen synthase kinase-3 alpha/beta	GSK3A GSK3B	P49840 P49841	Increased	-0.3338	0.09	-0.1722	0.84
Insulin-degrading enzyme	IDE	P14735	Increased	-0.2351	0.46	-0.2863	0.75
Tyrosine-protein phosphatase non-receptor type 11	PTPN11	Q06124	Increased	-0.1298	0.59	-0.1671	0.81
Calcineurin	PPP3CA PPP3R1	Q08209 P63098	Increased	-0.2961	0.02	-0.1169	0.84
dCTP pyrophosphatase 1	DCTPP1	Q9H773	Increased	-0.2045	0.67	-0.286	0.75
Histone H1.2	HIST1H1C	P16403	Increased	-0.2004	0.43	-0.0242	0.99
Adenylosuccinate lyase	ADSL	P30566	Increased	0.1427	0.57	0.0105	0.99
Ubiquitin carboxyl-terminal hydrolase 25	USP25	Q9UHP3	Increased	-0.1723	0.18	0.0097	0.99
Ubiquitin carboxyl-terminal hydrolase isozyme L1	UCHL1	P09936	Increased	-0.1135	0.64	0.0043	0.99
Intercellular adhesion molecule 5	ICAM5	Q9UMF0	Increased	0.2028	0.59	-0.1345	0.75
MAP kinase-activated protein kinase 2	MAPKAPK2	P49137	Increased	-0.3216	0.08	-0.1017	0.9
Proliferating cell nuclear antigen	PCNA	P12004	Increased	-0.2439	0.05	-0.0276	0.99
A disintegrin and metalloproteinase with thrombospondin motifs 5	ADAMTS5	Q9UNA0	Increased	0.004	0.98	0.0247	0.99
ATP synthase subunit beta, mitochondrial	ATP5B	P06576	Increased	0.3871	0.12	0.0065	0.99
CCAAT/enhancer-binding protein beta	CEBPB	P17676	Increased	-0.0589	0.53	-0.0884	0.75
Epidermal growth factor receptor variant III	EGFR	P00533	Increased	-0.052	0.82	-0.0407	0.98
Translationally-controlled tumor protein	TPT1	P13693	Increased	-0.3694	0.19	-0.0704	0.98
Peroxiredoxin-1	PRDX1	Q06830	Increased	-0.376	0.02	-0.0908	0.92
Mitogen-activated protein kinase 8	MAPK8	P45983	Increased	-0.2995	0.18	-0.1634	0.87
Tyrosine-protein kinase Yes	YES1	P07947	Increased	-0.1382	0.65	-0.136	0.87
Ephrin type-B receptor 6	EPHB6	O15197	Increased	0.1966	0.49	0.0412	0.92
Aflatoxin B1 aldehyde reductase member 2	AKR7A2	O43488	Increased	-0.1733	0.45	-0.0506	0.98
B-cell receptor CD22	CD22	P20273	Increased	-0.1198	0.17	-0.069	0.75
Heat shock protein HSP 90-beta	HSP90AB1	P08238	Increased	-0.0167	0.91	-0.0807	0.86
AMP Kinase (alpha2beta2gamma1)	PRKAA2 PRKAB2 PRKAG1	P54646 O43741 P54619	Increased	-0.3422	0.11	-0.177	0.84
MAP kinase-activated protein kinase 3	MAPKAPK3	Q16644	Increased	-0.2837	0.14	-0.0643	0.95
Dual specificity mitogen-activated protein kinase kinase 1	MAP2K1	Q02750	Increased	-0.3654	0.03	-0.2424	0.75
Dual specificity protein phosphatase 3	DUSP3	P51452	Increased	-0.3709	0.24	-0.1403	0.86
Parathyroid hormone-related protein	PTHLH	P12272	Increased	-0.1165	0.37	-0.097	0.85
Tropomyosin beta chain	TPM2	P07951	Increased	-0.0815	0.45	0.0295	0.95
Nucleoside diphosphate kinase A	NME1	P15531	Increased	-0.3054	0.02	-0.1372	0.84
Heterogeneous nuclear ribonucleoprotein Q	SYNCRIP	O60506	Increased	-0.2959	0.07	-0.0651	0.92
Choline/ethanolamine kinase	CHKB	Q9Y259	Increased	-0.0698	0.25	-0.0392	0.75
Rab GDP dissociation inhibitor beta	GDI2	P50395	Increased	-0.3851	0.06	-0.0642	0.98
Phosphoglucomutase-1	PGM1	P36871	Increased	-0.1676	0.36	0.1179	0.86
Afamin	AFM	P43652	Increased	-0.1952	0.11	-0.0171	0.99
Leucine-rich repeat serine/threonine-protein kinase 2	LRRK2	Q5S007	Increased	-0.1394	0.14	-0.023	0.92
Calcium/calmodulin-dependent protein kinase type 1D	CAMK1D	Q8IU85	Increased	-0.0749	0.52	-0.0326	0.91
Heterogeneous nuclear ribonucleoproteins A2/B1	HNRNPA2B1	P22626	Increased	-0.2792	0.18	-0.1176	0.88
Interleukin-17F	IL17F	Q96PD4	Increased	-0.0145	0.95	-0.0474	0.94
Tyrosine-protein phosphatase non-receptor type 1	PTPN1	P18031	Increased	-0.1492	0.07	-0.0601	0.75
RAC-alpha/beta/gamma serine/threonine-protein kinase	AKT1 AKT2 AKT3	P31749 P31751 Q9Y243	Increased	-0.3391	0.02	-0.2013	0.75
Catalase	CAT	P04040	Increased	-0.1548	0.47	-0.0112	0.99
Mitogen-activated protein kinase 3	MAPK3	P27361	Increased	-0.2851	0.13	-0.1158	0.87
Annexin A6	ANXA6	P08133	Increased	-0.2759	0.15	-0.0862	0.93
Neutral ceramidase	ASAH2	Q9NR71	Increased	-0.1226	0.31	-0.0127	0.99
Ectonucleoside triphosphate diphosphohydrolase 1	ENTPD1	P49961	Increased	-0.1101	0.17	-0.0389	0.84
Oncostatin-M	OSM	P13725	Increased	-0.0794	0.35	0.019	0.98
Mothers against decapentaplegic homolog 3	SMAD3	P84022	Increased	-0.0452	0.6	-0.0623	0.75
Interleukin-37	IL37	Q9NZH6	Increased	-0.0864	0.42	-0.0158	0.99
Receptor-type tyrosine-protein kinase FLT3	FLT3	P36888	Increased	-0.1824	0.33	-0.0737	0.91
Fractalkine	CX3CL1	P78423	Increased	-0.1153	0.33	0.0106	0.99
Interleukin-1 receptor-like 2	IL1RL2	Q9HB29	Increased	-0.0194	0.92	0.0618	0.75
Thyroid peroxidase	TPO	P07202	Increased	-0.1126	0.15	-0.0311	0.75
NSFL1 cofactor p47	NSFL1C	Q9UNZ2	Increased	-0.3479	0.24	-0.264	0.75
Heterogeneous nuclear ribonucleoprotein A/B	HNRNPAB	Q99729	Increased	-0.2641	0.16	-0.0915	0.87
Vascular cell adhesion protein 1	VCAM1	P19320	Increased	-0.0642	0.51	-0.0398	0.91
Dickkopf-like protein 1	DKKL1	Q9UK85	Increased	-0.0601	0.68	-0.0126	0.99
Desmoglein-1	DSG1	Q02413	Increased	-0.0821	0.47	0.0063	0.99
Arylsulfatase B	ARSB	P15848	Increased	-0.0585	0.87	-0.1402	0.84
S-formylglutathione hydrolase	ESD	P10768	Increased	-0.2877	0.09	0.0004	1
26S proteasome non-ATPase regulatory subunit 7	PSMD7	P51665	Increased	0.0373	0.92	-0.0966	0.76
Cyclin-dependent kinase inhibitor 1B	CDKN1B	P46527	Increased	-0.1686	0.15	-0.1243	0.75
Calcium/calmodulin-dependent protein kinase type 1	CAMK1	Q14012	Increased	-0.1284	0.08	-0.0409	0.93
OCIA domain-containing protein 1	OCIAD1	Q9NX40	Increased	-0.019	0.92	-0.0044	0.99
Neuronal cell adhesion molecule	NRCAM	Q92823	Increased	0.199	0.32	-0.0939	0.84
T-lymphocyte activation antigen CD80	CD80	P33681	Increased	-0.0767	0.44	0.0022	0.99
C-C motif chemokine 13	CCL13	Q99616	Increased	-0.0908	0.27	-0.0609	0.75
Follistatin	FST	P19883	Increased	-0.1433	0.09	-0.0231	0.94
Apolipoprotein E	APOE	P02649	Increased	-0.1554	0.09	0.0948	0.75
Basal Cell Adhesion Molecule	BCAM	P50895	Increased	-0.0829	0.27	-0.0408	0.75
Baculoviral IAP repeat-containing protein 5	BIRC5	O15392	Increased	-0.1027	0.33	0.0116	0.99
Microtubule-associated protein tau	MAPT	P10636	Increased	-0.2425	0.13	-0.0598	0.98
Tumor necrosis factor receptor superfamily member 3	LTBR	P36941	Increased	-0.1112	0.21	-0.0213	0.95
Vitamin K-dependent protein C	PROC	P04070	Increased	-0.2124	0.03	0.0209	0.99
Alcohol dehydrogenase [NADP(+)]	AKR1A1	P14550	Increased	-0.2833	0.14	-0.1025	0.89
Clusterin	CLU	P10909	Increased	-0.1079	0.31	0.1057	0.79
Kremen protein 2	KREMEN2	Q8NCW0	Increased	-0.1517	0.09	-0.0135	0.99
Apolipoprotein E (isoform E3)	APOE	P02649	Increased	0.0588	0.67	0.08	0.75
Kallikrein-14	KLK14	Q9P0G3	Increased	-0.165	0.13	0.0054	0.99
Receptor tyrosine-protein kinase erbB-3	ERBB3	P21860	Increased	0.0234	0.93	-0.022	0.99
Kynureninase	KYNU	Q16719	Increased	-0.1154	0.17	0.1449	0.76
Thymic stromal lymphopoietin	TSLP	Q969D9	Increased	-0.0628	0.64	-0.034	0.95
CD59 glycoprotein	CD59	P13987	Increased	-0.0497	0.57	0.0101	0.99
Platelet-activating factor acetylhydrolase	PLA2G7	Q13093	Increased	-0.1993	0.06	0.0256	0.99
Renin	REN	P00797	Increased	-0.0274	0.8	-0.032	0.9
Calcineurin subunit B type 1	PPP3R1	P63098	Increased	-0.1572	0.12	0.0394	0.87
Galectin-7	LGALS7	P47929	Increased	-0.1308	0.19	0.0215	0.98
Calpastatin	CAST	P20810	Increased	-0.036	0.85	-0.0561	0.93
Phosphatidylethanolamine-binding protein 1	PEBP1	P30086	Increased	-0.1964	0.17	0.0739	0.92
Tumor necrosis factor receptor superfamily member 1B	TNFRSF1B	P20333	Increased	-0.1149	0.16	-0.0355	0.9
Fructose-bisphosphate aldolase A	ALDOA	P04075	Increased	0.1605	0.17	-0.0462	0.87
Inosine-5'-monophosphate dehydrogenase 2	IMPDH2	P12268	Increased	-0.2973	0.02	-0.0129	0.99
Epidermal growth factor	EGF	P01133	Increased	-0.0588	0.4	-0.0427	0.86
L-Selectin	SELL	P14151	Increased	-0.2072	0.06	-0.0484	0.9
Growth/differentiation factor 5	GDF5	P43026	Increased	-0.0403	0.25	-0.0828	0.75
Kallikrein-12	KLK12	Q9UKR0	Increased	0.0192	0.89	0.0927	0.79
Calpain I	CAPN1 CAPNS1	P07384 P04632	Increased	-0.011	0.96	0.0953	0.85
Interleukin-1 alpha	IL1A	P01583	Increased	-0.061	0.38	-0.0188	0.9
Vitronectin	VTN	P04004	Increased	-0.1269	0.21	-0.1254	0.75
Protein NOV homolog	NOV	P48745	Increased	-0.0815	0.2	-0.0669	0.75
Retinoblastoma-associated protein	RB1	P06400	Increased	-0.0961	0.34	0.235	0.79
Tissue factor pathway inhibitor	TFPI	P10646	Increased	0.0479	0.8	0.029	0.96
Somatostatin-28	SST	P61278	Increased	0.1915	0.2	-0.0229	0.97
Tyrosine-protein kinase ZAP-70	ZAP70	P43403	Increased	-0.1508	0.33	0.0305	0.94
Apoptosis regulator Bcl-2	BCL2	P10415	Increased	-0.1414	0.14	0.0105	0.99
1-phosphatidylinositol 4,5-bisphosphate phosphodiesterase gamma-1	PLCG1	P19174	Increased	-0.0855	0.36	0.0175	0.99
Fibronectin Fragment 4	FN1	P02751	Increased	-0.0853	0.2	-0.0265	0.92
Leucine-rich repeat transmembrane protein FLRT1	FLRT1	Q9NZU1	Increased	-0.1359	0.19	0.162	0.75
Interferon alpha-10	IFNA10	P01566	Increased	0.155	0.09	-0.0472	0.87
ATP-dependent RNA helicase DDX19B	DDX19B	Q9UMR2	Increased	-0.2236	0.07	-0.0978	0.86
Immunoglobulin superfamily containing leucine-rich repeat protein 2	ISLR2	Q6UXK2	Increased	0.163	0.3	-0.0595	0.9
Methionine aminopeptidase 2	METAP2	P50579	Increased	-0.1671	0.29	-0.0243	0.99
NKG2D ligand 2	ULBP2	Q9BZM5	Increased	-0.0329	0.64	0.031	0.86
Ephrin type-A receptor 1	EPHA1	P21709	Increased	-0.0912	0.19	-0.0034	0.99
Bcl-2-like protein 1	BCL2L1	Q07817	Increased	-0.0786	0.39	0.0111	0.98
Kin of IRRE-like protein 3	KIRREL3	Q8IZU9	Increased	-0.0664	0.33	0.0811	0.85
Down syndrome cell adhesion molecule	DSCAM	O60469	Increased	-0.0864	0.38	-0.0254	0.79
Peptidyl-prolyl cis-trans isomerase E	PPIE	Q9UNP9	Increased	-0.2567	0.1	-0.0771	0.89
Extracellular matrix protein 1	ECM1	Q16610	Increased	-0.1471	0.1	0.014	0.99
Serine/threonine-protein kinase receptor R3	ACVRL1	P37023	Increased	-0.0902	0.26	-0.0651	0.75
Galectin-4	LGALS4	P56470	Increased	-0.0907	0.26	-0.0246	0.86
Plasma serine protease inhibitor	SERPINA5	P05154	Increased	-0.1552	0.05	-0.0121	0.99
Heat shock protein beta-1	HSPB1	P04792	Increased	-0.0454	0.82	-0.0394	0.98
Complement factor D	CFD	P00746	Increased	-0.1183	0.1	0.0267	0.9
Fibroblast growth factor 8 isoform B	FGF8	P55075	Increased	-0.0878	0.18	-0.0376	0.75
C-C motif chemokine 23	CCL23	P55773	Increased	-0.0571	0.25	-0.0197	0.88
Opioid-binding protein/cell adhesion molecule	OPCML	Q14982	Increased	-0.0946	0.13	-0.0002	1
Endothelin-converting enzyme 1	ECE1	P42892	Increased	-0.1039	0.13	-0.0078	0.99
Complement component C8	C8A C8B C8G	P07357,P07358,P07360	Increased	-0.1065	0.12	0.004	0.99
Transcription factor AP-1	JUN	P05412	Increased	-0.1004	0.21	0.0325	0.87
A disintegrin and metalloproteinase with thrombospondin motifs 15	ADAMTS15	Q8TE58	Increased	-0.0189	0.86	0.1616	0.81
Platelet glycoprotein 4	CD36	P16671	Increased	-0.0717	0.4	0.0288	0.89
Junctional adhesion molecule C	JAM3	Q9BX67	Increased	-0.1846	0.16	0.0569	0.92
Estrogen receptor	ESR1	P03372	Increased	-0.0792	0.26	-0.0238	0.82
Serine/threonine-protein kinase WNK3	WNK3	Q9BYP7	Increased	-0.1692	0.39	-0.2205	0.75
Macrophage scavenger receptor types I and II	MSR1	P21757	Increased	-0.0382	0.74	0.4558	0.75
G2/mitotic-specific cyclin-B1	CCNB1	P14635	Increased	-0.0054	0.96	0.0445	0.79
AH receptor-interacting protein	AIP	O00170	Increased	-0.1069	0.32	0.0125	0.98
Erythropoietin receptor	EPOR	P19235	Increased	-0.0772	0.25	-0.0103	0.98
Artemin	ARTN	Q5T4W7	Increased	-0.0443	0.45	-0.0439	0.75
Anterior gradient protein 2 homolog	AGR2	O95994	Increased	-0.0848	0.33	0.2414	0.75
Small nuclear ribonucleoprotein F	SNRPF	P62306	Increased	-0.0313	0.84	-0.0033	0.99
Activin receptor type-1B	ACVR1B	P36896	Increased	-0.0675	0.22	-0.017	0.95
Insulin-like growth factor-binding protein 3	IGFBP3	P17936	Increased	-0.1253	0.09	0.0105	0.99
Kallikrein-6	KLK6	Q92876	Increased	-0.0597	0.45	-0.032	0.9
Protein S100-A12	S100A12	P80511	Increased	-0.0694	0.27	-0.009	0.94
RAC-beta serine/threonine-protein kinase	AKT2	P31751	Increased	-0.2794	0.02	-0.1736	0.76
DNA repair protein RAD51 homolog 1	RAD51	Q06609	Increased	-0.1205	0.26	0.0454	0.86
Inducible T-cell costimulator	ICOS	Q9Y6W8	Increased	-0.069	0.15	-0.0476	0.75
Low affinity immunoglobulin epsilon Fc receptor	FCER2	P06734	Increased	-0.0521	0.33	-0.0106	0.98
Interleukin-15 receptor subunit alpha	IL15RA	Q13261	Increased	-0.1087	0.14	-0.0392	0.87
Natural cytotoxicity triggering receptor 3	NCR3	O14931	Increased	-0.0271	0.72	-0.0108	0.93
Serine/threonine-protein kinase 17B	STK17B	O94768	Increased	-0.0905	0.24	0.0071	0.98
Ubiquitin-fold modifier 1	UFM1	P61960	Increased	-0.238	0.48	-0.1676	0.75
Histone deacetylase 8	HDAC8	Q9BY41	Increased	-0.1223	0.15	0.0429	0.84
Tumor necrosis factor ligand superfamily member 11	TNFSF11	O14788	Increased	-0.1211	0.33	0.0726	0.75
Cardiotrophin-1	CTF1	Q16619	Increased	-0.0756	0.22	-0.0345	0.75
Chymase	CMA1	P23946	Increased	-0.0479	0.73	-0.0173	0.99
Myeloblastin	PRTN3	P24158	Increased	0.0617	0.65	-0.0133	0.99
Amphoterin-induced protein 2	AMIGO2	Q86SJ2	Increased	0.0688	0.65	-0.0371	0.92
Junctional adhesion molecule B	JAM2	P57087	Increased	-0.0925	0.14	-0.0421	0.76
UMP-CMP kinase	CMPK1	P30085	Increased	-0.0444	0.68	0.3595	0.75
Fibroblast growth factor 9	FGF9	P31371	Increased	-0.0286	0.69	-0.0507	0.75
Hepatoma-derived growth factor-related protein 2	HDGFRP2	Q7Z4V5	Increased	-0.0887	0.3	0.011	0.99
Bone sialoprotein 2	IBSP	P21815	Increased	-0.0968	0.31	-0.0621	0.75
Histidine triad nucleotide-binding protein 1	HINT1	P49773	Increased	-0.1184	0.25	-0.0574	0.97
Platelet-derived growth factor receptor alpha	PDGFRA	P16234	Increased	-0.052	0.54	-0.0004	0.99
N-terminal pro-BNP	NPPB	P16860	Increased	-0.0602	0.35	-0.0202	0.9
Coagulation Factor X	F10	P00742	Increased	0.1015	0.44	0.1794	0.75
Matrilysin	MMP7	P09237	Increased	-0.0308	0.66	-0.0041	0.99
Hepatocyte growth factor	HGF	P14210	Increased	-0.0495	0.15	0.0007	0.99
Interleukin-18 receptor accessory protein	IL18RAP	O95256	Increased	-0.0372	0.7	-0.0292	0.94
C-C motif chemokine 1	CCL1	P22362	Increased	-0.0825	0.26	0.0039	0.99
Bone morphogenetic protein 1	BMP1	P13497	Increased	0.0186	0.9	-0.0803	0.86
Activated Protein C	PROC	P04070	Increased	-0.0147	0.93	0.4863	0.75
Carbonic anhydrase 4	CA4	P22748	Increased	-0.0922	0.46	0.0571	0.84
CD177 antigen	CD177	Q8N6Q3	Increased	-0.1306	0.07	-0.108	0.81
Proto-oncogene tyrosine-protein kinase receptor Ret	RET	P07949	Increased	-0.0388	0.53	0.0043	0.99
Tumor necrosis factor ligand superfamily member 18	TNFSF18	Q9UNG2	Increased	-0.0886	0.23	0.0235	0.91
Ectodysplasin-A, secreted form	EDA	Q92838	Increased	-0.0132	0.78	0.0092	0.99
Apolipoprotein L1	APOL1	O14791	Increased	-0.1374	0.09	-0.0015	0.99
Caspase-3	CASP3	P42574	Increased	-0.0323	0.64	-0.049	0.75
Sialic acid-binding Ig-like lectin 7	SIGLEC7	Q9Y286	Increased	-0.0326	0.65	-0.0123	0.97
Secreted and transmembrane protein 1	SECTM1	Q8WVN6	Increased	-0.0267	0.9	-0.1238	0.76
Cyclin-dependent kinase 5:Cyclin-dependent kinase 5 activator 1 complex	CDK5 CDK5R1	Q00535 Q15078	Increased	-0.0717	0.24	0.0687	0.75
Cytokine receptor-like factor 1:Cardiotrophin-like cytokine factor 1 Complex	CRLF1 CLCF1	O75462 Q9UBD9	Increased	0.1068	0.16	0.0138	0.96
Breast cancer anti-estrogen resistance protein 3	BCAR3	O75815	Increased	-0.0831	0.24	-0.0258	0.95
cGMP-dependent 3',5'-cyclic phosphodiesterase	PDE2A	O00408	Increased	-0.1496	0.12	0.1206	0.75
Small ubiquitin-related modifier 3	SUMO3	P55854	Increased	-0.2515	0.16	-0.0342	0.98
Growth-regulated alpha protein	CXCL1	P09341	Increased	-0.0678	0.25	-0.0445	0.75
Ribosome maturation protein SBDS	SBDS	Q9Y3A5	Increased	-0.2649	0.09	0.0714	0.88
Interleukin-27	IL27 EBI3	Q8NEV9 Q14213	Increased	-0.0259	0.64	-0.0149	0.91
Serum amyloid A-1 protein	SAA1	P0DJI8	Increased	-0.1842	0.05	-0.1642	0.75
Ubiquitin-conjugating enzyme E2 G2	UBE2G2	P60604	Increased	0.0044	0.94	-0.0144	0.98
Importin subunit alpha-1	KPNA2	P52292	Increased	-0.0896	0.57	-0.1696	0.75
Induced myeloid leukemia cell differentiation protein Mcl-1	MCL1	Q07820	Increased	-0.0522	0.8	-0.1236	0.84
Stromelysin-2	MMP10	P09238	Increased	-0.0419	0.27	-0.0469	0.75
Growth/differentiation factor 15	GDF15	Q99988	Increased	-0.0948	0.14	-0.0019	0.99
Inorganic pyrophosphatase	PPA1	Q15181	Increased	-0.2863	0.02	-0.0163	0.99
Endothelial cell-selective adhesion molecule	ESAM	Q96AP7	Increased	0.0149	0.89	-0.0069	0.99
Stromelysin-1	MMP3	P08254	Increased	0.0153	0.89	0.0381	0.79
Immunoglobulin M	IGHM IGJ IGK@ IGL@	P01871	Increased	-0.1429	0.09	0.0023	0.99
Hepcidin	HAMP	P81172	Increased	-0.0269	0.73	-0.0103	0.99
Serine/threonine-protein kinase PAK 7	PAK7	Q9P286	Increased	-0.037	0.45	-0.0176	0.88
Chromobox protein homolog 5	CBX5	P45973	Increased	-0.0792	0.22	0.2228	0.75
SPARC-related modular calcium-binding protein 1	SMOC1	Q9H4F8	Increased	-0.0553	0.66	-0.0726	0.87
Persephin	PSPN	O60542	Increased	-0.013	0.85	-0.0043	0.99
Platelet factor 4	PF4	P02776	Increased	-0.1659	0.23	0.0577	0.93
Interleukin-6 receptor subunit beta	IL6ST	P40189	Increased	0.0395	0.74	0.06	0.91
Serine/threonine-protein kinase PAK 3	PAK3	O75914	Increased	-0.1036	0.3	0.077	0.75
Adiponectin	ADIPOQ	Q15848	Increased	-0.1461	0.04	0.0194	0.98
Interleukin-4	IL4	P05112	Increased	-0.0475	0.66	-0.0251	0.95
Neurexophilin-1	NXPH1	P58417	Increased	-0.0271	0.9	0.3842	0.75
OX-2 membrane glycoprotein	CD200	P41217	Increased	-0.0611	0.48	0.1164	0.75
Ficolin-2	FCN2	Q15485	Increased	-0.1165	0.2	0.0082	0.99
CD109 antigen	CD109	Q6YHK3	Increased	-0.0257	0.71	0.0141	0.85
T-lymphocyte activation antigen CD86	CD86	P42081	Increased	-0.0169	0.89	0.0642	0.88
C-X-C motif chemokine 5	CXCL5	P42830	Increased	-0.0608	0.46	0.0104	0.95
Complement component 1 Q subcomponent-binding protein, mitochondrial	C1QBP	Q07021	Increased	-0.0848	0.17	0.0901	0.75
Pituitary adenylate cyclase-activating polypeptide 27	ADCYAP1	P18509	Increased	0.1436	0.12	0.0483	0.91
Protein E7_HPV18	Human-virus	P06788	Increased	-0.1102	0.24	0.0128	0.98
Growth hormone receptor	GHR	P10912	Increased	-0.0293	0.66	0.0479	0.75
WNT1-inducible-signaling pathway protein 3	WISP3	O95389	Increased	-0.0425	0.63	0.0371	0.85
TATA-box-binding protein	TBP	P20226	Increased	-0.0838	0.44	-0.0819	0.77
Transcription factor IIIB 90 kDa subunit	BRF1	Q92994	Increased	-0.0779	0.6	0.0702	0.86
Extracellular superoxide dismutase [Cu-Zn]	SOD3	P08294	Increased	-0.0256	0.75	0.0677	0.84
Prolactin	PRL	P01236	Increased	-0.0751	0.22	-0.0256	0.92
Prolactin receptor	PRLR	P16471	Increased	-0.064	0.27	0.085	0.83
Neural cell adhesion molecule L1-like protein	CHL1	O00533	Increased	-0.0329	0.64	-0.0412	0.86
Laminin	LAMA1 LAMB1 LAMC1	P25391, P07942, P11047	Increased	-0.1316	0.21	0.0548	0.87
CD97 antigen	CD97	P48960	Increased	-0.1124	0.28	0.0218	0.9
WNT1-inducible-signaling pathway protein 1	WISP1	O95388	Increased	-0.2187	0.02	0.0281	0.93
Low-density lipoprotein receptor-related protein 1B	LRP1B	Q9NZR2	Increased	-0.0892	0.06	-0.0345	0.84
Phosphatidylinositol 4,5-bisphosphate 3-kinase catalytic subunit gamma isoform	PIK3CG	P48736	Increased	-0.1006	0.14	0.0292	0.86
C5a anaphylatoxin	C5	P01031	Increased	0.2048	0.07	-0.0743	0.75
Galectin-10	CLC	Q05315	Increased	0.0351	0.64	0.0216	0.87
Synaptosomal-associated protein 25	SNAP25	P60880	Increased	0.0795	0.31	0.0227	0.91
Serine/threonine-protein kinase pim-1	PIM1	P11309	Increased	-0.0646	0.55	0.0551	0.84
RNA-binding protein 39	RBM39	Q14498	Increased	-0.0705	0.62	-0.1347	0.75
Killer cell lectin-like receptor subfamily F member 1	KLRF1	Q9NZS2	Increased	-0.0162	0.9	0.2014	0.75
Tumor necrosis factor receptor superfamily member 13C	TNFRSF13C	Q96RJ3	Increased	0.0816	0.19	-0.0266	0.9
Killer cell immunoglobulin-like receptor 3DS1	KIR3DS1	Q14943	Increased	0.0065	0.92	0.1583	0.83
Cell adhesion molecule 3	CADM3	Q8N126	Increased	-0.0647	0.51	0.0642	0.93
Fms-related tyrosine kinase 3 ligand	FLT3LG	P49771	Increased	-0.0844	0.33	0.0399	0.84
Group 10 secretory phospholipase A2	PLA2G10	O15496	Increased	0.0049	0.96	0.0518	0.91
Glycylpeptide N-tetradecanoyltransferase 1	NMT1	P30419	Increased	-0.1333	0.29	0.0839	0.75
Tumor necrosis factor receptor superfamily member 13B	TNFRSF13B	O14836	Increased	-0.1006	0.17	-0.0295	0.9
Platelet glycoprotein VI	GP6	Q9HCN6	Increased	0.0008	0.99	0.0535	0.75
Asialoglycoprotein receptor 1	ASGR1	P07306	Increased	-0.009	0.93	-0.0063	0.99
Apolipoprotein D	APOD	P05090	Increased	-0.0675	0.24	0.0538	0.79
alpha-2-macroglobulin receptor-associated protein	LRPAP1	P30533	Increased	-0.1071	0.19	-0.0289	0.92
Glial fibrillary acidic protein	GFAP	P14136	Increased	-0.0103	0.93	-0.0254	0.95
Connective tissue growth factor	CTGF	P29279	Increased	-0.0649	0.03	-0.0093	0.99
Macrophage-stimulating protein receptor	MST1R	Q04912	Increased	-0.0588	0.51	0.0197	0.92
Interleukin-8	CXCL8	P10145	Increased	-0.0542	0.44	-0.0291	0.91
Ras GTPase-activating protein 1	RASA1	P20936	Increased	-0.1536	0.04	-0.0705	0.75
NKG2D ligand 3	ULBP3	Q9BZM4	Increased	-0.0822	0.4	0.0123	0.99
Alanine aminotransferase 1	GPT	P24298	Increased	-0.0729	0.26	0.0095	0.99
Endothelial monocyte-activating polypeptide 2	AIMP1	Q12904	Increased	-0.1718	0.04	-0.0021	0.99
T-cell surface glycoprotein CD4	CD4	P01730	Increased	-0.0326	0.74	0.004	0.99
CD63 antigen	CD63	P08962	Increased	-0.0803	0.09	-0.0301	0.75
Alpha-2-antiplasmin	SERPINF2	P08697	Increased	-0.0328	0.55	-0.0109	0.95
Interleukin-10 receptor subunit beta	IL10RB	Q08334	Increased	-0.0725	0.2	-0.0324	0.84
Proteasome subunit alpha type-6	PSMA6	P60900	Increased	-0.0773	0.37	0.0724	0.85
Integrin alpha-IIb: beta-3 complex	ITGA2B ITGB3	P08514 P05106	Increased	-0.0613	0.37	0.0053	0.99
Dual 3',5'-cyclic-AMP and -GMP phosphodiesterase 11A	PDE11A	Q9HCR9	Increased	0.0578	0.56	0.0321	0.93
Lamin-B1	LMNB1	P20700	Increased	0.0054	0.91	-0.0238	0.9
C-C motif chemokine 3	CCL3	P10147	Increased	-0.078	0.14	-0.0317	0.86
Chitotriosidase-1	CHIT1	Q13231	Increased	-0.0569	0.4	0.0322	0.91
Interleukin-36 beta	IL36B	Q9NZH7	Increased	-0.0479	0.57	0.0098	0.95
Coagulation factor IX	F9	P00740	Increased	0.0746	0.49	0.0608	0.75
Chorionic somatomammotropin hormone	CSH1 CSH2	P0DML2 P0DML3	Increased	-0.0697	0.04	-0.0339	0.87
Thyroxine-binding globulin	SERPINA7	P05543	Increased	0.0123	0.92	-0.0761	0.75
Insulin-like growth factor-binding protein 7	IGFBP7	Q16270	Increased	-0.0264	0.67	0.064	0.75
Matrilin-3	MATN3	O15232	Increased	-0.1231	0.07	-0.0333	0.9
Interleukin-17 receptor C	IL17RC	Q8NAC3	Increased	-0.0346	0.59	-0.0159	0.99
Cyclin-dependent kinase 1:G2/mitotic-specific cyclin-B1 complex	CDC2 CCNB1	P06493 P14635	Increased	-0.037	0.67	0.0208	0.98
Tumor-associated calcium signal transducer 2	TACSTD2	P09758	Increased	-0.0508	0.4	-0.0008	0.99
Galactoside 3(4)-L-fucosyltransferase	FUT3	P21217	Increased	0.0031	0.95	0.1128	0.83
Hemoglobin	HBA1 HBB	P69905, P68871	Decreased	-0.194	0.52	-0.0209	0.99
Hepatitis A virus cellular receptor 2	HAVCR2	Q8TDQ0	Decreased	-0.0356	0.45	0.0719	0.75
Ck-beta-8-1	CCL23	P55773	Decreased	0.0708	0.13	0.0454	0.75
E3 ubiquitin-protein ligase ZNRF3	ZNRF3	Q9ULT6	Decreased	-0.0555	0.78	0.0469	0.98
Galectin-9	LGALS9	O00182	Decreased	-0.04	0.84	-0.0107	0.99
Phospholipase A2	PLA2G1B	P04054	Decreased	0.0754	0.56	-0.0833	0.75
T-lymphocyte surface antigen Ly-9	LY9	Q9HBG7	Decreased	0.0785	0.35	0.0022	0.99
Interstitial collagenase	MMP1	P03956	Decreased	0.0861	0.28	0.1983	0.75
TGF-beta receptor type-2	TGFBR2	P37173	Decreased	-0.0644	0.65	0.1736	0.85
Estradiol 17-beta-dehydrogenase 1	HSD17B1	P14061	Decreased	0.1223	0.24	0.0729	0.79
Proteasome activator complex subunit 3	PSME3	P61289	Decreased	0.0977	0.09	0.0489	0.87
Gastrin-releasing peptide	GRP	P07492	Decreased	0.0715	0.37	0.0411	0.86
Moesin	MSN	P26038	Decreased	-0.082	0.75	0.1568	0.79
Serum albumin	ALB	P02768	Decreased	0.068	0.74	-0.0304	0.98
MHC class I polypeptide-related sequence B	MICB	Q29980	Decreased	0.2058	0.01	0.6204	0.75
Glutamate carboxypeptidase 2	FOLH1	Q04609	Decreased	0.301	0.32	0.145	0.75
Muellerian-inhibiting factor	AMH	P03971	Decreased	0.0498	0.91	0.0468	0.99
Complement decay-accelerating factor	CD55	P08174	Decreased	-0.0957	0.28	0.0605	0.89
NKG2D ligand 1	ULBP1	Q9BZM6	Decreased	-0.0534	0.57	-0.0033	0.99
Coiled-coil domain-containing protein 80	CCDC80	Q76M96	Decreased	-0.0672	0.29	0.0372	0.86
Neurogenic locus notch homolog protein 2	NOTCH2	Q04721	Decreased	0.2188	0.6	0.0095	0.99
Apolipoprotein B	APOB	P04114	Decreased	0.074	0.33	-0.0228	0.9
Heparin cofactor 2	SERPIND1	P05546	Decreased	0.095	0.49	0.014	0.99
Histone-lysine N-methyltransferase EHMT2	EHMT2	Q96KQ7	Decreased	0.3323	0.02	-0.0469	0.86
Interleukin-18-binding protein	IL18BP	O95998	Decreased	0.0143	0.93	-0.0841	0.86
Alpha-synuclein	SNCA	P37840	Decreased	0.0584	0.04	-0.0439	0.81
Integrin alpha-V: beta-5 complex	ITGAV ITGB5	P06756, P18084	Decreased	-0.051	0.35	0.0267	0.95
Tropomyosin alpha-1 chain	TPM1	P09493	Decreased	0.0152	0.9	0.8207	0.75
Placenta growth factor	PGF	P49763	Decreased	-0.066	0.53	-0.1111	0.75
Galectin-8	LGALS8	O00214	Decreased	0.0779	0.33	0.1492	0.75
Growth/differentiation factor 8	MSTN	O14793	Decreased	0.0197	0.92	0.065	0.92
SLIT and NTRK-like protein 5	SLITRK5	O94991	Decreased	0.1091	0.65	-0.2994	0.75
SPARC	SPARC	P09486	Decreased	0.0605	0.57	-0.1611	0.79
Aggrecan core protein	ACAN	P16112	Decreased	0.167	0.54	-0.1233	0.75
Bone morphogenetic protein 6	BMP6	P22004	Decreased	0.2555	0.02	-0.0925	0.85
Protein amnionless	AMN	Q9BXJ7	Decreased	0.1425	0.03	0.002	0.99
Roundabout homolog 2	ROBO2	Q9HCK4	Decreased	0.1874	0.13	-0.0814	0.76
Contactin-1	CNTN1	Q12860	Decreased	0.0923	0.53	-0.0113	0.99
Chromogranin-A	CHGA	P10645	Decreased	0.2322	0.07	0.0248	0.95
Gamma-enolase	ENO2	P09104	Decreased	0.1938	0.4	-0.0983	0.87
Dickkopf-related protein 1	DKK1	O94907	Decreased	0.2889	0.12	-0.0925	0.79
Neurogenic locus notch homolog protein 3	NOTCH3	Q9UM47	Decreased	0.0936	0.32	-0.0751	0.75
Dickkopf-related protein 4	DKK4	Q9UBT3	Decreased	0.1406	0.32	-0.1272	0.75
PolyUbiquitin K63-linked	UBC	P0CG48	Decreased	0.2167	0.07	0.2532	0.75
Collagenase 3	MMP13	P45452	Decreased	-0.0939	0.65	-0.3148	0.76
Melanoma-derived growth regulatory protein	MIA	Q16674	Decreased	0.1875	0.06	-0.1058	0.79
GDNF family receptor alpha-2	GFRA2	O00451	Decreased	0.1299	0.12	-0.0362	0.87
Bcl-2-related protein A1	BCL2A1	Q16548	Decreased	-0.0911	0.09	0.0661	0.75
Stem cell growth factor-alpha	CLEC11A	Q9Y240	Decreased	-0.071	0.62	-0.1896	0.75
14-3-3 protein sigma	SFN	P31947	Decreased	0.3172	0.09	-0.1134	0.75
Complement component C1q receptor	CD93	Q9NPY3	Decreased	0.1785	0.25	-0.1418	0.84
Ciliary neurotrophic factor receptor subunit alpha	CNTFR	P26992	Decreased	0.1045	0.25	-0.0624	0.86
NT-3 growth factor receptor	NTRK3	Q16288	Decreased	0.1168	0.68	-0.1478	0.75
Fatty acid-binding protein, epidermal	FABP5	Q01469	Decreased	0.0517	0.47	0.3761	0.75
Retinol-binding protein 4	RBP4	P02753	Decreased	0.0942	0.28	0.0032	0.99
Leucine-rich repeat transmembrane neuronal protein 3	LRRTM3	Q86VH5	Decreased	0.2512	0.02	0.0593	0.86
BDNF/NT-3 growth factors receptor	NTRK2	Q16620	Decreased	0.1937	0.17	-0.0065	0.99
Glypican-2	GPC2	Q8N158	Decreased	0.2818	0.02	0.075	0.86
Semaphorin-3E	SEMA3E	O15041	Decreased	-0.0152	0.93	-0.1435	0.83
C-type mannose receptor 2	MRC2	Q9UBG0	Decreased	0.1728	0.12	-0.1031	0.75
Ephrin-A5	EFNA5	P52803	Decreased	0.0839	0.75	-0.1613	0.81
Appetite-regulating hormone	GHRL	Q9UBU3	Decreased	0.1979	0.53	0.0233	0.99
Insulin-like growth factor 1 receptor	IGF1R	P08069	Decreased	0.1691	0.21	-0.1027	0.75
Wnt inhibitory factor 1	WIF1	Q9Y5W5	Decreased	0.0365	0.7	-0.1154	0.75
14-3-3 protein beta/alpha	YWHAB	P31946	Decreased	-0.0886	0.72	-0.1281	0.79
Carboxypeptidase E	CPE	P16870	Decreased	0.0406	0.76	0.0109	0.96
Collagen alpha-1(VIII) chain	COL8A1	P27658	Decreased	0.2128	0.35	0.1221	0.87
BH3-interacting domain death agonist	BID	P55957	Decreased	0.1126	0.13	0.0184	0.95
Growth/differentiation factor 11/8	GDF11 MSTN	O95390 O14793	Decreased	0.039	0.7	-0.0539	0.84
Cytotoxic and regulatory T-cell molecule	CRTAM	O95727	Decreased	-0.015	0.88	0.2824	0.75
Collectin-12	COLEC12	Q5KU26	Decreased	0.2006	0.09	-0.0046	0.99
Matrilin-2	MATN2	O00339	Decreased	-0.0022	0.99	-0.1616	0.86
Hyaluronan and proteoglycan link protein 1	HAPLN1	P10915	Decreased	0.0551	0.75	-0.1275	0.75
Ephrin-A2	EFNA2	O43921	Decreased	0.0899	0.49	-0.0773	0.87
Atrial natriuretic factor	NPPA	P01160	Decreased	0.1398	0.02	0.0027	0.99
CD166 antigen	ALCAM	Q13740	Decreased	0.2333	0.1	0.0066	0.99
Netrin receptor UNC5C	UNC5C	O95185	Decreased	0.03	0.9	-0.0587	0.93
72 kDa type IV collagenase	MMP2	P08253	Decreased	0.1734	0.13	-0.3542	0.75
Limbic system-associated membrane protein	LSAMP	Q13449	Decreased	0.1355	0.11	-0.0633	0.85
Cadherin-5	CDH5	P33151	Decreased	0.1109	0.3	-0.1425	0.75
Protein jagged-1	JAG1	P78504	Decreased	0.2072	0.02	0.0021	0.99
C-X-C motif chemokine 10	CXCL10	P02778	Decreased	0.1922	0.11	0.0358	0.93
Interleukin-4 receptor subunit alpha	IL4R	P24394	Decreased	0.1823	0.07	0.0286	0.92
Cell adhesion molecule 1	CADM1	Q9BY67	Decreased	0.0424	0.82	-0.1579	0.75
Semaphorin-5A	SEMA5A	Q13591	Decreased	0.0882	0.33	-0.108	0.75
Fc receptor-like protein 3	FCRL3	Q96P31	Decreased	-0.0177	0.79	-0.0287	0.84
High affinity immunoglobulin gamma Fc receptor I	FCGR1A	P12314	Decreased	0.1553	0.19	0.0477	0.95
Adrenomedullin	ADM	P35318	Decreased	-0.0855	0.13	-0.0931	0.84
Sialic acid-binding Ig-like lectin 6	SIGLEC6	O43699	Decreased	0.1345	0.13	0.0534	0.79
Tumor necrosis factor-inducible gene 6 protein	TNFAIP6	P98066	Decreased	0.2046	0.05	1.4994	0.75
Protein S100-A4	S100A4	P26447	Decreased	0.1824	0.4	-0.1235	0.79
Tumor necrosis factor receptor superfamily member 10B	TNFRSF10B	O14763	Decreased	0.131	0.11	-0.0324	0.85
Nuclear receptor subfamily 1 group D member 1	NR1D1	P20393	Decreased	0.048	0.21	0.0266	0.75
Plasminogen	PLG	P00747	Decreased	0.2052	0.1	0.0803	0.75
Lysosome membrane protein 2	SCARB2	Q14108	Decreased	0.1336	0.02	0.1572	0.75
Corticotropin	POMC	P01189	Decreased	-0.096	0.32	0.0912	0.85
Sclerostin	SOST	Q9BQB4	Decreased	0.197	0.51	0.0855	0.9
Bone morphogenetic protein 10	BMP10	O95393	Decreased	0.1398	0.18	-0.0513	0.79
Ephrin type-A receptor 5	EPHA5	P54756	Decreased	0.0759	0.77	-0.1823	0.75
Gremlin-1	GREM1	O60565	Decreased	0.117	0.2	0.1318	0.75
Lymphocyte activation gene 3 protein	LAG3	P18627	Decreased	0.164	0.09	0.8111	0.75
3-hydroxyisobutyrate dehydrogenase, mitochondrial	HIBADH	P31937	Decreased	0.1537	0.17	0.0399	0.86
Epidermal growth factor receptor	EGFR	P00533	Decreased	0.2223	0.07	-0.0135	0.99
Ephrin-B3	EFNB3	Q15768	Decreased	0.1026	0.26	-0.0272	0.85
Carbonic anhydrase 7	CA7	P43166	Decreased	0.1779	0.03	0.1249	0.79
Growth arrest-specific protein 1	GAS1	P54826	Decreased	0.0842	0.59	-0.0932	0.89
Eukaryotic translation initiation factor 4E-binding protein 2	EIF4EBP2	Q13542	Decreased	0.16	0.03	0.0377	0.87
Insulin-like growth factor-binding protein 6	IGFBP6	P24592	Decreased	0.1244	0.38	0.0492	0.9
Killer cell immunoglobulin-like receptor 3DL2	KIR3DL2	P43630	Decreased	0.0808	0.37	0.2241	0.75
Pleiotrophin	PTN	P21246	Decreased	0.0122	0.89	-0.0998	0.86
Cathepsin H	CTSH	P09668	Decreased	0.1349	0.09	-0.0348	0.87
Histone H3.1	HIST1H3A	P68431	Decreased	0.1658	0.07	0.0723	0.75
Protein deglycase DJ-1	PARK7	Q99497	Decreased	0.1853	0.46	-0.0618	0.9
Thrombin	F2	P00734	Decreased	0.2436	0.14	0.0387	0.95
Annexin A5	ANXA5	P08758	Decreased	0.0604	0.43	-0.0309	0.86
Heparan-sulfate 6-O-sulfotransferase 1	HS6ST1	O60243	Decreased	0.0701	0.53	-0.1313	0.75
Fibroblast growth factor receptor 4	FGFR4	P22455	Decreased	0.1501	0.02	0.7471	0.75
Contactin-2	CNTN2	Q02246	Decreased	0.1036	0.2	-0.068	0.86
Myc proto-oncogene protein	MYC	P01106	Decreased	0.0043	0.95	0.0245	0.79
Interleukin-12	IL12A IL12B	P29459, P29460	Decreased	0.1563	0.11	0.0477	0.86
Tumor necrosis factor receptor superfamily member 1A	TNFRSF1A	P19438	Decreased	-0.015	0.82	0.0339	0.87
Interferon lambda-2	IFNL2	Q8IZJ0	Decreased	0.1683	0.04	0.4121	0.75
Calcium/calmodulin-dependent 3',5'-cyclic nucleotide phosphodiesterase 1A	PDE1A	P54750	Decreased	0.0363	0.57	-0.0044	0.99
PILR alpha-associated neural protein	PIANP	Q8IYJ0	Decreased	0.0458	0.7	-0.0155	0.99
Neutrophil elastase	ELANE	P08246	Decreased	0.113	0.11	0.0205	0.85
Sialic acid-binding Ig-like lectin 14	SIGLEC14	Q08ET2	Decreased	0.0643	0.13	-0.0249	0.92
Serine/threonine-protein kinase TBK1	TBK1	Q9UHD2	Decreased	0.0144	0.78	0.0415	0.77
Nascent polypeptide-associated complex subunit alpha	NACA	Q13765	Decreased	-0.0939	0.47	-0.019	0.99
Glucocorticoid receptor	NR3C1	P04150	Decreased	0.0083	0.94	0.0533	0.87
Cytotoxic T-lymphocyte protein 4	CTLA4	P16410	Decreased	0.1272	0.07	0.041	0.89
Fibroblast growth factor receptor 1	FGFR1	P11362	Decreased	0.0894	0.22	-0.0299	0.86
Dickkopf-related protein 3	DKK3	Q9UBP4	Decreased	0.0897	0.15	-0.0042	0.99
Basigin	BSG	P35613	Decreased	0.1541	0.25	-0.07	0.85
Brain-derived neurotrophic factor	BDNF	P23560	Decreased	0.0859	0.35	-0.07	0.75
Collectin-11	COLEC11	Q9BWP8	Decreased	-0.1017	0.54	-0.0756	0.86
Neurexin-1-beta	NRXN1	P58400	Decreased	0.163	0.05	0.0798	0.85
Periostin	POSTN	Q15063	Decreased	0.1077	0.35	-0.1102	0.86
Leucine-rich repeat transmembrane protein FLRT2	FLRT2	O43155	Decreased	0.1078	0.36	-0.1244	0.75
Sorting nexin-4	SNX4	O95219	Decreased	-0.0709	0.79	0.088	0.89
Tumor necrosis factor receptor superfamily member 4	TNFRSF4	P43489	Decreased	0.1715	0.03	-0.0028	0.99
Mitogen-activated protein kinase 9	MAPK9	P45984	Decreased	0.1873	0.02	-0.0197	0.94
Cathepsin G	CTSG	P08311	Decreased	0.0969	0.15	0.1704	0.75
Tumor necrosis factor receptor superfamily member 19	TNFRSF19	Q9NS68	Decreased	0.0851	0.33	0.2426	0.75
Delta-like protein 4	DLL4	Q9NR61	Decreased	0.0825	0.33	-0.0212	0.95
Alpha-2-macroglobulin	A2M	P01023	Decreased	0.2061	0.03	0.0291	0.91
Glutathione S-transferase A3	GSTA3	Q16772	Decreased	0.0601	0.27	1.476	0.75
Transforming growth factor-beta-induced protein ig-h3	TGFBI	Q15582	Decreased	0.2161	0.07	-0.0192	0.97
Ciliary neurotrophic factor	CNTF	P26441	Decreased	0.2366	0.32	0.313	0.79
SH2 domain-containing protein 1A	SH2D1A	O60880	Decreased	0.0272	0.8	0.0814	0.77
Human Chorionic Gonadotropin	CGA CGB	P01215,P01233	Decreased	0.1653	0.09	2.5964	0.75
Proto-oncogene vav	VAV1	P15498	Decreased	0.0609	0.86	0.2228	0.75
3-hydroxy-3-methylglutaryl-coenzyme A reductase	HMGCR	P04035	Decreased	0.149	0.03	-0.0053	0.99
Neuropilin-1	NRP1	O14786	Decreased	-0.1066	0.53	-0.2144	0.75
Tyrosine-protein kinase transmembrane receptor ROR1	ROR1	Q01973	Decreased	0.1531	0.03	-0.0167	0.98
Interleukin-20 receptor subunit alpha	IL20RA	Q9UHF4	Decreased	0.1257	0.02	0.1745	0.75
WAP, kazal, immunoglobulin, kunitz and NTR domain-containing protein 1	WFIKKN1	Q96NZ8	Decreased	0.1609	0.19	-0.0946	0.75
Complement component C7	C7	P10643	Decreased	0.118	0.35	0.1005	0.75
Neutrophil-activating peptide 2	PPBP	P02775	Decreased	-0.0999	0.27	0.0464	0.87
Leukocyte immunoglobulin-like receptor subfamily B member 1	LILRB1	Q8NHL6	Decreased	0.0725	0.11	0.0335	0.78
Apolipoprotein M	APOM	O95445	Decreased	0.1027	0.25	-0.1149	0.75
Carbohydrate sulfotransferase 15	CHST15	Q7LFX5	Decreased	0.0872	0.33	-0.1346	0.75
Osteocalcin	BGLAP	P02818	Decreased	0.2208	0.07	-0.0043	0.99
Insulin	INS	P01308	Decreased	0.2426	0.13	0.0736	0.85
Endothelial cell-specific molecule 1	ESM1	Q9NQ30	Decreased	-0.0233	0.64	-0.0289	0.84
Superoxide dismutase [Mn], mitochondrial	SOD2	P04179	Decreased	0.2067	0.09	0.0155	0.98
Megakaryocyte-associated tyrosine-protein kinase	MATK	P42679	Decreased	0.083	0.23	0.0043	0.99
Angiopoietin-1 receptor, soluble	TEK	Q02763	Decreased	0.1281	0.18	-0.0631	0.84
Transgelin-2	TAGLN2	P37802	Decreased	0.1205	0.68	-0.0633	0.84
Bactericidal permeability-increasing protein	BPI	P17213	Decreased	0.0745	0.34	0.1503	0.75
Interleukin-17A	IL17A	Q16552	Decreased	-0.0396	0.55	-0.0315	0.92
Interleukin-20	IL20	Q9NYY1	Decreased	0.0984	0.09	0.0394	0.89
Kallikrein-4	KLK4	Q9Y5K2	Decreased	0.0632	0.03	0.0073	0.94
Eukaryotic initiation factor 4A-III	EIF4A3	P38919	Decreased	-0.0713	0.59	0.9485	0.75
CD48 antigen	CD48	P09326	Decreased	0.0866	0.06	0.0313	0.86
Enteropeptidase	TMPRSS15	P98073	Decreased	0.1729	0.1	0.0037	0.99
Complement factor B	CFB	P00751	Decreased	0.1158	0.18	0.1037	0.85
Vascular endothelial growth factor C	VEGFC	P49767	Decreased	0.0057	0.94	0.0431	0.84
EGF-containing fibulin-like extracellular matrix protein 1	EFEMP1	Q12805	Decreased	0.0331	0.74	-0.0794	0.81
Serine/threonine-protein kinase 16	STK16	O75716	Decreased	0.1024	0.59	-0.0756	0.85
Betacellulin	BTC	P35070	Decreased	0.1784	0.02	0.0778	0.75
Casein kinase II 2-alpha':2-beta heterotetramer	CSNK2A2 CSNK2B	P19784 P67870	Decreased	-0.1257	0.36	0.0523	0.96
Matrix extracellular phosphoglycoprotein	MEPE	Q9NQ76	Decreased	0.0923	0.09	0.0251	0.95
Secretin	SCT	P09683	Decreased	0.0733	0.19	0.0191	0.75
Signal transducer and activator of transcription 1-alpha/beta	STAT1	P42224	Decreased	0.0731	0.32	-0.0031	0.99
Hepatocyte growth factor-like protein	MST1	P26927	Decreased	0.0672	0.25	-0.0717	0.75
Interleukin-6	IL6	P05231	Decreased	0.1729	0.02	0.5672	0.75
Ephrin-A3	EFNA3	P52797	Decreased	0.0833	0.16	-0.009	0.99
Macrophage colony-stimulating factor 1	CSF1	P09603	Decreased	0.0418	0.66	0.0082	0.99
Glial cell line-derived neurotrophic factor	GDNF	P39905	Decreased	0.0484	0.33	0.0464	0.75
Tyrosine-protein kinase HCK	HCK	P08631	Decreased	0.1514	0.02	0.0303	0.84
Phosphatidylinositol 3,4,5-trisphosphate 3-phosphatase and dual-specificity protein phosphatase PTEN	PTEN	P60484	Decreased	0.0266	0.88	0.0291	0.98
Alpha-1-antitrypsin	SERPINA1	P01009	Decreased	0.0037	0.96	0.0057	0.99
Interleukin-12 receptor subunit beta-2	IL12RB2	Q99665	Decreased	0.0851	0.33	0.0354	0.93
Carbonic anhydrase 9	CA9	Q16790	Decreased	0.0991	0.43	0.0732	0.9
Semaphorin-6B	SEMA6B	Q9H3T3	Decreased	0.0056	0.98	-0.1724	0.75
Adhesion G protein-coupled receptor E2	ADGRE2	Q9UHX3	Decreased	0.1229	0.13	0.0108	0.98
HERV-H LTR-associating protein 2	HHLA2	Q9UM44	Decreased	0.0406	0.82	-0.0394	0.86
Low affinity immunoglobulin gamma Fc region receptor III-B	FCGR3B	O75015	Decreased	0.0885	0.15	0.053	0.75
Interferon beta	IFNB1	P01574	Decreased	0.049	0.68	-0.029	0.99
Galectin-3	LGALS3	P17931	Decreased	-0.0362	0.36	-0.0171	0.95
C-X-C motif chemokine 9	CXCL9	Q07325	Decreased	0.1361	0.04	0.0488	0.85
Kallikrein-8	KLK8	O60259	Decreased	0.0642	0.05	0.0192	0.84
Cathepsin E	CTSE	P14091	Decreased	0.1671	0.17	0.0268	0.95
Fibroblast growth factor 12	FGF12	P61328	Decreased	0.1572	0.02	0.2899	0.75
Fibroblast growth factor 5	FGF5	P12034	Decreased	0.0733	0.13	0.0412	0.75
Interleukin-13	IL13	P35225	Decreased	-0.1112	0.25	-0.0256	0.87
Low-density lipoprotein receptor	LDLR	P01130	Decreased	0.1491	0.01	0.1706	0.75
Tyrosine-protein kinase ABL1	ABL1	P00519	Decreased	0.0717	0.06	0.0248	0.89
Brevican core protein	BCAN	Q96GW7	Decreased	0.0295	0.78	-0.051	0.87
Gelsolin	GSN	P06396	Decreased	0.0995	0.43	-0.0298	0.93
BMP-binding endothelial regulator protein	BMPER	Q8N8U9	Decreased	0.1097	0.19	0.2333	0.84
Galectin-3-binding protein	LGALS3BP	Q08380	Decreased	0.1687	0.09	0.4072	0.75
Transforming growth factor beta-2	TGFB2	P61812	Decreased	0.1198	0.02	0.055	0.85
Interleukin-22 receptor subunit alpha-2	IL22RA2	Q969J5	Decreased	0.1265	< 0.01	0.9497	0.75
Tumor necrosis factor receptor superfamily member 27	EDA2R	Q9HAV5	Decreased	0.034	0.58	0.1855	0.75
Tumor necrosis factor receptor superfamily member 6	FAS	P25445	Decreased	-0.0134	0.73	-0.0557	0.75
Heterogeneous nuclear ribonucleoprotein K	HNRNPK	P61978	Decreased	0.1727	0.02	0.7166	0.75
AMP Kinase (alpha1beta1gamma1)	PRKAA1 PRKAB1 PRKAG1	Q13131 Q9Y478 P54619	Decreased	0.0202	0.68	0.0115	0.94
Cadherin-12	CDH12	P55289	Decreased	-0.0051	0.94	0.0816	0.75
Peptidoglycan recognition protein 1	PGLYRP1	O75594	Decreased	0.1034	0.33	0.1007	0.75
Interleukin-17 receptor D	IL17RD	Q8NFM7	Decreased	0.2992	0.21	0.6926	0.75
Cation-independent mannose-6-phosphate receptor	IGF2R	P11717	Decreased	0.1687	0.18	-0.077	0.79
Cathepsin Z	CTSZ	Q9UBR2	Decreased	0.0242	0.65	0.4968	0.75
Interleukin-24	IL24	Q13007	Decreased	0.0518	0.38	-0.0141	0.96
Relaxin receptor 1	RXFP1	Q9HBX9	Decreased	0.0499	0.37	-0.0076	0.99
High affinity nerve growth factor receptor	NTRK1	P04629	Decreased	-0.0352	0.47	-0.0076	0.99
Trefoil factor 2	TFF2	Q03403	Decreased	0.1255	0.17	0.0043	0.99
Caspase-2	CASP2	P42575	Decreased	0.0753	0.18	0.5268	0.75
Connective tissue-activating peptide III	PPBP	P02775	Decreased	0.0911	0.17	0.1334	0.8
Protein kinase C gamma type	PRKCG	P05129	Decreased	0.0496	0.65	0.012	0.93
Contactin-5	CNTN5	O94779	Decreased	-0.0066	0.88	0.0183	0.84
Interleukin-11	IL11	P20809	Decreased	0.0433	0.33	0.0271	0.75
Interleukin-1 receptor type 2	IL1R2	P27930	Decreased	0.1519	0.04	0.084	0.78
Peptidyl-prolyl cis-trans isomerase B	PPIB	P23284	Decreased	-0.0267	0.71	-0.0062	0.99
ATP synthase subunit O, mitochondrial	ATP5O	P48047	Decreased	0.025	0.78	-0.0425	0.93
C-C motif chemokine 8	CCL8	P80075	Decreased	0.1183	0.05	0.0603	0.77
MHC class I polypeptide-related sequence A	MICA	Q29983	Decreased	0.1884	0.1	-0.0237	0.92
alpha-Fetoprotein	AFP	P02771	Decreased	0.0319	0.7	-0.015	0.98
Angiopoietin-2	ANGPT2	O15123	Decreased	0.1483	0.15	-0.0376	0.9
C-type lectin domain family 4 member K	CD207	Q9UJ71	Decreased	0.1156	0.02	0.0202	0.89
Interleukin-19	IL19	Q9UHD0	Decreased	0.0624	0.47	0.0043	0.99
Beta-Ala-His dipeptidase	CNDP1	Q96KN2	Decreased	-0.0391	0.47	0.0257	0.9
Ferritin	FTH1 FTL	P02794 P02792	Decreased	0.0967	0.09	0.0019	0.99
Low affinity immunoglobulin gamma Fc region receptor II-b	FCGR2B	P31994	Decreased	0.0842	0.16	0.0015	0.99
