# Supplementary material for: Modulating fast skeletal muscle contraction protects skeletal muscle in animal models of Duchenne muscular dystrophy
Source: J Clin Invest. 2023 May 15;133(10):e153837. doi: 10.1172/JCI153837 (PMC10178848; doi:10.1172/JCI153837)
Supplement: Supplemental data set 6 [file jci-133-153837-s040.xlsx]

## Sheet: Supp Data 4 
				EDG-5506 treatment to GRMD baseline		Washout to GRMD Baseline
Target Name	Entrez Abbreviation	UniProt	Increased/Decreased overlap in both Hathout and GRMD	Change from GRMD Baseline (fraction)	FDR P-value	Change from GRMD Baseline (fraction)	FDR P-value
Creatine kinase M-type:Creatine kinase B-type heterodimer	CKB CKM	P12277 P06732	Increased	-0.3657	0.18	-0.1124	0.81
Myosin-binding protein C, slow-type	MYBPC1	Q00872	Increased	0.1932	0.15	-0.0674	0.84
Carbonic anhydrase 3	CA3	P07451	Increased	-0.4126	0.12	-0.1807	0.91
Cysteine and glycine-rich protein 3	CSRP3	P50461	Increased	-0.0108	0.96	-0.1208	0.92
Creatine kinase M-type	CKM	P06732	Increased	-0.3439	0.05	-0.092	0.86
Troponin I, fast skeletal muscle	TNNI2	P48788	Increased	0.1681	0.19	-0.0403	0.91
Myoglobin	MB	P02144	Increased	-0.422	0.39	-0.1998	0.93
Calcium/calmodulin-dependent protein kinase type II subunit beta	CAMK2B	Q13554	Increased	-0.4519	0.07	-0.2753	0.86
Troponin I, cardiac muscle	TNNI3	P19429	Increased	0.0173	0.96	0.0415	0.96
Calcium/calmodulin-dependent protein kinase type II subunit delta	CAMK2D	Q13557	Increased	-0.3407	0.12	-0.216	0.88
Calcium/calmodulin-dependent protein kinase type II subunit alpha	CAMK2A	Q9UQM7	Increased	-0.4545	0.12	-0.2874	0.84
Glucose-6-phosphate isomerase	GPI	P06744	Increased	-0.4647	0.07	-0.1195	0.91
Mitogen-activated protein kinase 12	MAPK12	P53778	Increased	-0.3528	0.1	-0.2043	0.84
Acidic leucine-rich nuclear phosphoprotein 32 family member B	ANP32B	Q92688	Increased	-0.3439	0.17	-0.0886	0.93
Triosephosphate isomerase	TPI1	P60174	Increased	-0.5129	0.09	-0.2239	0.87
Adenylate kinase isoenzyme 1	AK1	P00568	Increased	-0.5663	0.13	-0.2055	0.87
Malate dehydrogenase, cytoplasmic	MDH1	P40925	Increased	-0.1486	0.26	-0.0153	0.99
Transketolase	TKT	P29401	Increased	-0.3602	0.12	-0.16	0.87
14-3-3 protein family	YWHAB,YWHAE,YWHAG,YWHAH,YWHAQ,YWHAZ,SFN	P31946, P62258, P61981, Q04917, P27348, P63104, P31947	Increased	-0.1463	0.51	-0.0622	0.95
Heat shock protein HSP 90-alpha/beta	HSP90AA1 HSP90AB1	P07900 P08238	Increased	-0.1032	0.62	-0.0775	0.92
Mitogen-activated protein kinase 14	MAPK14	Q16539	Increased	-0.2706	0.19	-0.1229	0.89
Eukaryotic translation initiation factor 4H	EIF4H	Q15056	Increased	-0.4334	0.43	-0.3775	0.75
L-lactate dehydrogenase B chain	LDHB	P07195	Increased	-0.3998	0.12	-0.1273	0.93
Glycogen synthase kinase-3 alpha/beta	GSK3A GSK3B	P49840 P49841	Increased	-0.3338	0.09	-0.1722	0.84
Calcineurin	PPP3CA PPP3R1	Q08209 P63098	Increased	-0.2961	0.02	-0.1169	0.84
Ubiquitin carboxyl-terminal hydrolase isozyme L1	UCHL1	P09936	Increased	-0.1135	0.64	0.0043	0.99
Translationally-controlled tumor protein	TPT1	P13693	Increased	-0.3694	0.19	-0.0704	0.98
Mitogen-activated protein kinase 8	MAPK8	P45983	Increased	-0.2995	0.18	-0.1634	0.87
Heat shock protein HSP 90-beta	HSP90AB1	P08238	Increased	-0.0167	0.91	-0.0807	0.86
RAC-alpha/beta/gamma serine/threonine-protein kinase	AKT1 AKT2 AKT3	P31749 P31751 Q9Y243	Increased	-0.3391	0.02	-0.2013	0.75
S-formylglutathione hydrolase	ESD	P10768	Increased	-0.2877	0.09	0.0004	1
Microtubule-associated protein tau	MAPT	P10636	Increased	-0.2425	0.13	-0.0598	0.98
Phosphatidylethanolamine-binding protein 1	PEBP1	P30086	Increased	-0.1964	0.17	0.0739	0.92
Fructose-bisphosphate aldolase A	ALDOA	P04075	Increased	0.1605	0.17	-0.0462	0.87
Calpain I	CAPN1 CAPNS1	P07384 P04632	Increased	-0.011	0.96	0.0953	0.85
Methionine aminopeptidase 2	METAP2	P50579	Increased	-0.1671	0.29	-0.0243	0.99
Heat shock protein beta-1	HSPB1	P04792	Increased	-0.0454	0.82	-0.0394	0.98
RAC-beta serine/threonine-protein kinase	AKT2	P31751	Increased	-0.2794	0.02	-0.1736	0.76
Ribosome maturation protein SBDS	SBDS	Q9Y3A5	Increased	-0.2649	0.09	0.0714	0.88
Alanine aminotransferase 1	GPT	P24298	Increased	-0.0729	0.26	0.0095	0.99
Superoxide dismutase [Mn], mitochondrial	SOD2	P04179	Decreased	0.2067	0.09	0.0155	0.98
Apolipoprotein M	APOM	O95445	Decreased	0.1027	0.25	-0.1149	0.75
Epidermal growth factor receptor	EGFR	P00533	Decreased	0.2223	0.07	-0.0135	0.99
Sclerostin	SOST	Q9BQB4	Decreased	0.197	0.51	0.0855	0.9
Plasminogen	PLG	P00747	Decreased	0.2052	0.1	0.0803	0.75
Cadherin-5	CDH5	P33151	Decreased	0.1109	0.3	-0.1425	0.75
Growth/differentiation factor 11/8	GDF11 MSTN	O95390 O14793	Decreased	0.039	0.7	-0.0539	0.84
BDNF/NT-3 growth factors receptor	NTRK2	Q16620	Decreased	0.1937	0.17	-0.0065	0.99
Complement decay-accelerating factor	CD55	P08174	Decreased	-0.0957	0.28	0.0605	0.89
